# Supplementary material for: MrHex1 is Required for Woronin Body Formation, Fungal Development and Virulence in Metarhizium robertsii
Source: J Fungi (Basel). 2020 Sep 14;6(3):172. doi: 10.3390/jof6030172 (PMC7559983; doi:10.3390/jof6030172)
Supplement: Supplementary file 1 [file jof-06-00172-s001.zip]

Archive with 1 entries (1 files):
- jof-904030-supplementary.xlsx
