# Supplementary material for: MrHex1 is Required for Woronin Body Formation, Fungal Development and Virulence in Metarhizium robertsii
Source: J Fungi (Basel). 2020 Sep 14;6(3):172. doi: 10.3390/jof6030172 (PMC7559983; doi:10.3390/jof6030172)
Supplement: Supplementary file 1 [file jof-06-00172-s001.zip › jof-904030-supplementary.xlsx]

## Sheet: Sheet1
Table S1. Characteristics of the Hex1 proteins retrieved from different fungal species.
Accession	Length (aa)	S1_Hex1 domain sequence	Organism
KYG45465.1	212	FKQYRVLDIRDDGYVVAMTESGDVKQNLPVLDQSNLLQRLTDSFANGRGSVRVLVISDEGRELAVDYKVVHGSRL	Acidomyces richmondensis BFW
KXL45865.1	212	FKQYRVLDIRDDGYVVAMTESGDVKQNLPVLDQSNLLQRLTDSFANGRGSVRVLVISDEGRELAVDYKVVHGSRL	Acidomyces sp. 'richmondensis'
KFH46144.1	429	VFKQYRVLDLQDGYVTCMTETGDVKQGLSVIDQSNLHARLAKAFESGRGSVRVLVLDDNGQELAVDMKVVHGSRL	Acremonium chrysogenum ATCC 11550
OWY56396.1	711	FKQYRVLDIREDGRVVAMTESGDVKQGLPVLDQSGLISRLTESFDNGRGSVRILVIDDDGMEMAVDYKVVHGSRL	Alternaria alternata
RII18986.1	558	FKQYRVLDIREDGRVVAMTESGDVKQGLPVLDQSGLISRLTESFDNGRGSVRILVIDDDGMEMAVDYKVVHGSRL	Alternaria sp. MG1
PSS28322.1	468	VFKQYRVLDLQDGTVVAMTETGDVKQALPVLDQSNLWSRLTEAFESGRGSVRALVINDYGKELVVDMKVIHGSRL	Amorphotheca resinae ATCC 22711
XP_025505508.1	531	YKTYRILDLRDDGRLVAMTETGDVKQGLPVVPQGHLFRRIREAFEDGRGSVRALVINDGGRELVVDYKVVHASRL	Aspergillus aculeatinus CBS 121060
XP_020056196.1	485	YKTYRILDLRDDGRLVAMTETGDVKQGLPVVPQGHLFRRIREAFEDGRGSVRALVINDGGRELVVDYKVVHASRL	Aspergillus aculeatus ATCC 16872
PIG82408.1	225	VYKTYRILDIRDNQIVAMTETGDVKQGIPVVPQGELFSKIKAAFEDGHGSVRALVINDGGRELVVDYKVIQSSRL	Aspergillus arachidicola
GCB17463.1	589	VYKTYRILDLRDGRLVAMTETGDVKQGLPVVPQGHLFRRIREAFEDGRGSVRALVINDGGRELVVDYKVVHASRL	Aspergillus awamori
XP_022385185.1	494	VYKTYRILDLRDGEIVAMTETGDVKQNIPVVPQGNLFRRIKDAFEEGRGSVRALVINDGGRELVVDYKVIHASRL	Aspergillus bombycis
XP_025439296.1	537	YKTYRILDLRDDGRLVAMTETGDVKQGLPVVPQGHLFRRIREAFEDGRGSVRALVINDGGRELVVDYKVVHASRL	Aspergillus brunneoviolaceus CBS 621.78
CEL02981.1	417	YKTYRILDIRDDNRIVAMTESGDVKQGLPVVPQGSLYQRIRDAFREGRGSVRALVINDGGRELVVDFKVIHASRL	Aspergillus calidoustus
XP_024694960.1	475	YKTYRILDLLEDGRIVAMTESGDVKQGLQVVTQGGLFRRIREAFEEGRGSVRALVINDGGRELVVDFKVIHGSRL	Aspergillus campestris IBT 28561
XP_024671947.1	473	YKTYRILDLLDDGRIVAMTESGDVKQGLQVVTQGGLFRRIRDAFEEGRGSVRALVINDGGRELVVDFKVIHGSRL	Aspergillus candidus
OOF89947.1	219	YKTYRILDLRDDGSLVAMTETGDVKQGLPVVTQGHLFRRIREAFEDGRGSVRALVINDGGRELVVDYKVVHASRL	Aspergillus carbonarius ITEM 5010
EAW12744.1	455	YKTYRILDLHEDNTITAMTESGDVRQALPVVSQGQLFRKIRDAFSEGRGSVRALVINDGGRELVVDYKVIHGSRL	Aspergillus clavatus NRRL 1
XP_025540902.1	549	YKTYRILDLRDDGRLVAMTETGDVKQGLPVVPQGHLFRRIREAFEDGRGSVRALVINDGGRELVVDYKVVHASRL	Aspergillus costaricaensis CBS 115574
PYH98723.1	435	YKTYRILDLRDDGLVVAMTETGDVKQGLPVVPQGHLFRRIREAFEDGRGSVRALVINDGGRELVVDYKVIHASRL	Aspergillus ellipticus CBS 707.79
XP_025391389.1	511	YKTYRILDLRDDGRLVAMTETGDVKQGLPVVPQGHLFRRIREAFEDGRGSVRALVINDGGRELVVDYKVVHASRL	Aspergillus eucalypticola CBS 122712
RAK75054.1	565	YKTYRILDLRDDGRLVAMTETGDVKQGLPVVPQGHLFRRIREAFEDGRGSVRALVINDGGRELVVDYKVVHASRL	Aspergillus fijiensis CBS 313.89
XP_001259804.1	508	YKTYRILDLHEDGTLTAMTETGDVKQALPVVTQGQLFRKIREAFSEGRGSVRALVINDGGRELVVDYKVIHGSRL	Aspergillus fischeri NRRL 181
RMZ42256.1	495	VYKTYRILDIRDNQIVAMTETGDVKQGIPVVPQGELFSKIKAAFEDGHGSVRALVINDGGRELVVDYKVIQSSRL	Aspergillus flavus
KOC12247.1	483	VYKTYRILDIRDNQIVAMTETGDVKQGIPVVPQGELFSKIKAAFEDGHGSVRALVINDGGRELVVDYKVIQSSRL	Aspergillus flavus AF70
XP_002383837.1	493	VYKTYRILDIRDNQIVAMTETGDVKQGIPVVPQGELFSKIKAAFEDGHGSVRALVINDGGRELVVDYKVIQSSRL	Aspergillus flavus NRRL3357
OXN22667.1	487	YKTYRILDLHEDGTITAMTETGDVKQALPVVTQGQLFRKIRDAFSEGRGSVRALVINDGGRELVVDYKVIHGSRL	Aspergillus fumigatus
EDP51625.1	537	YKTYRILDLHEDGTITAMTETGDVKQALPVVTQGQLFRKIRDAFSEGRGSVRALVINDGGRELVVDYKVIHGSRL	Aspergillus fumigatus A1163
XP_753754.2	537	YKTYRILDLHEDGTITAMTETGDVKQALPVVTQGQLFRKIRDAFSEGRGSVRALVINDGGRELVVDYKVIHGSRL	Aspergillus fumigatus Af293
KEY79176.1	534	YKTYRILDLHEDGTITAMTETGDVKQALPVVTQGQLFRKIRDAFSEGRGSVRALVINDGGRELVVDYKVIHGSRL	Aspergillus fumigatus var. RP-2014
KMK59524.1	485	YKTYRILDLHEDGTITAMTETGDVKQALPVVTQGQLFRKIRDAFSEGRGSVRALVINDGGRELVVDYKVIHGSRL	Aspergillus fumigatus Z5
XP_022399733.1	441	YKTYRILDIYEDQTIVAMTESGDVRQGLQVVPQGDLFNRIRKAYGEGRGSVRAVVINDAGRELVVDYKVIHASRL	Aspergillus glaucus CBS 516.65
XP_025403318.1	1826	YKTYRILDLRDDGLVVAMTETGDVKQGLPVVPQGHLFRRIREAFEDGRGSVRALVINDGGRELVVDYKVIHASRL	Aspergillus heteromorphus CBS 117.55
XP_025546386.1	514	YKTYRILDLRDDGRLVAMTETGDVKQGLPVVPQGHLFRRIREAFEDGRGSVRALVINDGGRELVVDYKVVHASRL	Aspergillus homomorphus CBS 101889
XP_025573176.1	465	YKTYRILDLRDDGSLVAMTETGDVKQGLPVVTQGHLFRRIREAFEDGRGSVRALVINDGGRELVVDYKVVHASRL	Aspergillus ibericus CBS 121593
PYI26702.1	524	YKTYRILDLRDDGRLVAMTETGDVKQGLPVVPQGHLFRRIREAFEDGRGSVRALVINDGGRELVVDYKVVHASRL	Aspergillus indologenus CBS 114.80
XP_025530774.1	524	YKTYRILDLRDDGRLVAMTETGDVKQGLPVVPQGHLFRRIREAFEDGRGSVRALVINDGGRELVVDYKVVHASRL	Aspergillus japonicus CBS 114.51
GAQ09386.1	487	YKTYRILDLHEDGTLTAMTETGDVKQALPVVTQGQLFRKIRDAFSEGRGSVRALVINDGGRELVVDYKVIHGSRL	Aspergillus lentulus
GAT19796.1	510	YKTYRILDLRDDGRLVAMTETGDVKQGLPVVPQGHLFRRIREAFEDGRGSVRALVINDGGRELVVDYKVVHASRL	Aspergillus luchuensis
OJZ90520.1	511	YKTYRILDLRDDGRLVAMTETGDVKQGLPVVPQGHLFRRIREAFEDGRGSVRALVINDGGRELVVDYKVVHASRL	Aspergillus luchuensis CBS 106.47
GAA86262.1	511	YKTYRILDLRDDGRLVAMTETGDVKQGLPVVPQGHLFRRIREAFEDGRGSVRALVINDGGRELVVDYKVVHASRL	Aspergillus luchuensis IFO 4308
XP_026601695.1	525	YKTYRILDIQDGTIVALTEGGDVKSGIPVVPQNKLYQRIKEAFHEGRGGSVRALVINDGGRELVVDYKLIHSSRL	Aspergillus mulundensis
XP_025477594.1	511	YKTYRILDLRDDGRLVAMTETGDVKQGLPVVPQGHLFRRIREAFEDGRGSVRALVINDGGRELVVDYKVVHASRL	Aspergillus neoniger CBS 115656
AAF67173.1	221	VYKTYRILDIQEGTIVALTESGDVKSGIPVIPQGNLYQRIKDAFLEGRGSVRALVINDGGRELVVDYKIIHSSRL	Aspergillus nidulans
XP_662299.1	221	VYKTYRILDIQEGTIVALTESGDVKSGIPVIPQGNLYQRIKDAFLEGRGSVRALVINDGGRELVVDYKIIHSSRL	Aspergillus nidulans FGSC A4
GAQ39463.1	1944	YKTYRILDLRDDGRLVAMTETGDVKQGLPVVPQGHLFRRIREAFEDGRGSVRALVINDGGRELVVDYKVVHASRL	Aspergillus niger
EHA23974.1	435	YKTYRILDLRDDGRLVAMTETGDVKQGLPVVPQGHLFRRIREAFEDGRGSVRALVINDGGRELVVDYKVVHASRL	Aspergillus niger ATCC 1015
RDH24053.1	626	YKTYRILDLRDDGRLVAMTETGDVKQGLPVVPQGHLFRRIREAFEDGRGSVRALVINDGGRELVVDYKVVHASRL	Aspergillus niger ATCC 13496
XP_025460797.1	626	YKTYRILDLRDDGRLVAMTETGDVKQGLPVVPQGHLFRRIREAFEDGRGSVRALVINDGGRELVVDYKVVHASRL	Aspergillus niger CBS 101883
XP_001391539.2	80	YKTYRILDLRDDGRLVAMTETGDVKQGLPVVPQGHLFRRIREAFEDGRGSVRALVINDGGRELVVDYKVVHASRL	Aspergillus niger CBS 513.88
XP_015405502.1	505	VYKTYRILDLRDGEIVAMTETGDVKQNIPVVPQGNLFRRIKDAFEEGRGSVRALVINDGGRELVVDYKVIHASRL	Aspergillus nomiae NRRL 13137
XP_024685739.1	504	YKTYRILDLHEDGTLTAMTETGDVKQALPVVTQGQLFRKIREAFSEGRGSVRALVINDGGRELVVDYKVIHGSRL	Aspergillus novofumigatus IBT 16806
KKK14329.1	479	VYKTYRILDIRNNGLVAMTDTGDVKQDIPVITQGNLFRRIREAFQEGHGSVRALVINDGGRELVVDFKVIHSSRL	Aspergillus ochraceoroseus
PTU25270.1	492	VYKTYRILDIRNNGLVAMTDTGDVKQDIPVITQGNLFRRIREAFQEGHGSVRALVINDGGRELVVDFKVIHSSRL	Aspergillus ochraceoroseus IBT 24754
BAD20636.1	176	VYKTYRILDIRDNQIVAMTETGDVKQGIPVVPQGELFSKIKAAFEDGHGSVRALVINDGGRELVVDYKVIQSSRL	Aspergillus oryzae
KDE75041.1	176	VYKTYRILDIRDNQIVAMTETGDVKQGIPVVPQGELFSKIKAAFEDGHGSVRALVINDGGRELVVDYKVIQSSRL	Aspergillus oryzae 100-8
EIT76350.1	176	VYKTYRILDIRDNQIVAMTETGDVKQGIPVVPQGELFSKIKAAFEDGHGSVRALVINDGGRELVVDYKVIQSSRL	Aspergillus oryzae 3.042
XP_023092847.1	176	VYKTYRILDIRDNQIVAMTETGDVKQGIPVVPQGELFSKIKAAFEDGHGSVRALVINDGGRELVVDYKVIQSSRL	Aspergillus oryzae RIB40
KJK67978.1	495	VYKTYRILDIRDNQIVAMTETGDVKQGIPVVPQGELFSKIKAAFEDGHGSVRALVINDGGRELVVDYKVIQSSRL	Aspergillus parasiticus SU-1
RDK39369.1	626	YKTYRILDLRDDGRLVAMTETGDVKQGLPVVPQGHLFRRIREAFEDGRGSVRALVINDGGRELVVDYKVVHASRL	Aspergillus phoenicis ATCC 13157
XP_025520806.1	511	YKTYRILDLRDDGRLVAMTETGDVKQGLPVVPQGHLFRRIREAFEDGRGSVRALVINDGGRELVVDYKVVHASRL	Aspergillus piperis CBS 112811
KKK21315.1	1811	VYKTYRILDIRNNGLVAMTDTGDVKQDIPVITQGNLFRRIREAFQEGHGSVRALVINDGGRELVVDFKVIHSSRL	Aspergillus rambellii
EYE98388.1	464	YKTYRILDIYEDQTIVAMTESGDVRQGLQVVPQGDLFNRIRKAYGEGRGSVRAVVINDAGRELVVDYKVIHASRL	Aspergillus ruber CBS 135680
XP_025434914.1	518	YKTYRILDLRDDGRLVAMTETGDVKQGLPVVPQGHLFRRIREAFEDGRGSVRALVINDGGRELVVDYKVVHASRL	Aspergillus saccharolyticus JOP 1030-1
RJE25109.1	492	YKTYRILDLHDDATIVAMTETGDIKQGLSVVPQGSLFRRIRNAFAEGRGSVRALVINDGGRELVVDYKIIHASRL	Aspergillus sclerotialis
PYI01327.1	511	YKTYRILDLRDDGSLVAMTETGDVKQGLPVVTQGHLFRRIREAFEDGRGSVRALVINDGGRELVVDYKVVHASRL	Aspergillus sclerotiicarbonarius CBS 121057
XP_025473216.1	454	YKTYRILDLRDDGSLVAMTETGDVKQGLPVVTQGHLFRRIREAFEDGRGSVRALVINDGGRELVVDYKVVHASRL	Aspergillus sclerotioniger CBS 115572
XP_024701196.1	495	YKTYRILDLRDDGRIVAMTESGDVKQGLPVVPQGHLFRRIREAFEDGRGSVRALVINDGGRELVVDYKVIHASRL	Aspergillus steynii IBT 23096
THC91158.1	531	YKTYRILDLRDDGHVVAMTETGDVKQGLPVVPQGHLFRRIRDAFEDGRGSVRALVINDGGRELVVDYKVIHASRL	Aspergillus tanneri
EAU33125.1	468	YKTYRILDLRDDGKIVAMTETGDVKQGLPVVPQGHLFRRIREAFEEGRGSVRALVINDGGRELVVDYKVIHASRL	Aspergillus terreus NIH2624
XP_026616387.1	364	YKTYRILDLHEDGSITAMTETGDVKQALPVVTQGQLFRKIREAFSEGRGSVRALVINDGGRELVVDYKVIHGSRL	Aspergillus thermomutatus
OJI81944.1	511	YKTYRILDLRDDGRLVAMTETGDVKQGLPVVPQGHLFRRIREAFEDGRGSVRALVINDGGRELVVDYKVVHASRL	Aspergillus tubingensis CBS 134.48
RLL94154.1	542	YKTYRILDLHEDGTITAMTETGDVKQSLPVVTQGQLFRKIREAFSEGRGSVRALVINDGGRELVVDYKVIHGSRL	Aspergillus turcosus
GAO82508.1	1805	YKTYRILDLHEDGTLTAMTETGDVKQALPVVTQGQLFRKIRDAFSEGRGSVRALVINDGGRELVVDYKVIHGSRL	Aspergillus udagawae
XP_025490314.1	514	YKTYRILDLRDDGRLVAMTETGDVKQGLPVVPQGHLFRRIREAFEDGRGSVRALVINDGGRELVVDYKVVHASRL	Aspergillus uvarum CBS 121591
XP_025563760.1	511	YKTYRILDLRDDGRLVAMTETGDVKQGLPVVPQGHLFRRIREAFEDGRGSVRALVINDGGRELVVDYKVVHASRL	Aspergillus vadensis CBS 113365
PYI19507.1	524	YKTYRILDLRDDGRLVAMTETGDVKQGLPVVPQGHLFRRIREAFEDGRGSVRALVINDGGRELVVDYKVVHASRL	Aspergillus violaceofuscus CBS 115571
XP_026626564.1	547	YKTYRILDLRDDGRLVAMTETGDVKQGLPVVPQGHLFRRIREAFEDGRGSVRALVINDGGRELVVDYKVVHASRL	Aspergillus welwitschiae
KEQ67571.1	216	FKQYRVLDIRDDGHVVAMTETGDVKQGLPVIDQSDLLQRLTDAFDEGRGSIRVLVLSDEGRELAVDYRVVNGSRL	Aureobasidium melanogenum CBS 110374
XP_013431743.1	218	FKQYRVLDIRDDGHVVAMTESGDVKQGLPVIDQSNLLQRLTDAFDQGRGSIRVLVLSDQGRELAVDYRVVNGSRL	Aureobasidium namibiae CBS 147.97
TIA78335.1	477	FKQYRVLDIRDDGQVVAMTETGDVKQGLPVIDQSSLLQRLTDAFDQGRGSIRVLVLNDEGRELAVDYRVVNGSRL	Aureobasidium pullulans
KEQ78535.1	509	FKQYRVLDIRDDGQVVAMTETGDVKQGLPVIDQSSLLQRLTDAFDQGRGSIRVLVLNDEGRELAVDYRVVNGSRL	Aureobasidium pullulans EXF-150
KEQ93752.1	530	FKQYRVLDIRDDGHVVAMTETGDVKQGLPVIDQSSLLQRLTDAFDQGRGSIRVLVLSDEGRELAVDYRVVNGSRL	Aureobasidium subglaciale EXF-2481
EMC94209.1	149	FKQYRVLDIRDDGRVVAMTETGDVKQGLPVLDQSNLLNRLQDSFNNGRGSVRVLVINDEGRELAVDYKVVHGSRL	Baudoinia panamericana UAMH 10762
PQK15291.1	205	VFKQYRVLDLQGGSIVAMTETGDVKQSLAVIDQSNLWSRLSSAFESGRGSVRALVLNDNGRELAVDMKVIHGSRL	Beauveria bassiana
EJP61302.1	464	VFKQYRVLDLQGGSIVAMTETGDVKQSLAVIDQSNLWSRLSSAFESGRGSVRALVLNDNGRELAVDMKVIHGSRL	Beauveria bassiana ARSEF 2860
KGQ07345.1	464	VFKQYRVLDLQGGSIVAMTETGDVKQSLAVIDQSNLWSRLSSAFESGRGSVRALVLNDNGRELAVDMKVIHGSRL	Beauveria bassiana D1-5
ENI00521.1	631	FKQYRVLDIREDGRVVAMTEGGDVKQGLPVLDQSGLLSRLTEAFDNGRGSVRILVINDDGMEMAVDYKVVHGSRL	Bipolaris maydis ATCC 48331
EMD95375.1	631	FKQYRVLDIREDGRVVAMTEGGDVKQGLPVLDQSGLLSRLTEAFDNGRGSVRILVINDDGMEMAVDYKVVHGSRL	Bipolaris maydis C5
EUC42574.1	647	FKQYRVLDIREDGRVVAMTEGGDVKQGLPVLDQSGLLSRLTEAFDNGRGSVRILVINDDGMEMAVDFKVVHGSRL	Bipolaris oryzae ATCC 44560
EMD66794.1	657	FKQYRVLDIREDGRVVAMTEGGDVKQGLPVLDQSGLLSRLTEAFDNGRGSVRILVINDDGMEMAVDFKVVHGSRL	Bipolaris sorokiniana ND90Pr
XP_014556526.1	629	FKQYRVLDIREDGRVVAMTEGGDVKQGLPVLDQSGLLSRLTEAFDNGRGSVRILVINDDGMEMAVDYKVVHGSRL	Bipolaris victoriae FI3
EUC32597.1	635	FKQYRVLDIREDGRVVAMTEGGDVKQGLPVLDQSGLLSRLTEAFDNGRGSVRILVINDDGMEMAVDYKVVHGSRL	Bipolaris zeicola 26-R-13
EGE81614.2	480	YKTYRILDIREDGRIVAMTETGDVKQGLPVVDQGNLFNRISDAFSDGRGSIRALVINDGGRELVVDYKVIHGSRL	Blastomyces dermatitidis ATCC 18188
EQL31785.1	464	YKTYRILDIREDGRIVAMTETGDVKQGLPVVDQGNLFNRISDAFSDGRGSIRALVINDGGRELVVDYKVIHGSRL	Blastomyces dermatitidis ATCC 26199
EEQ89069.2	480	YKTYRILDIREDGRIVAMTETGDVKQGLPVVDQGNLFNRISDAFSDGRGSIRALVINDGGRELVVDYKVIHGSRL	Blastomyces dermatitidis ER-3
OAT04668.1	480	YKTYRILDIREDGRIVAMTETGDVKQGLPVVDQGNLFNRISDAFSDGRGSIRALVINDGGRELVVDYKVIHGSRL	Blastomyces gilchristii SLH14081
PGH07274.1	410	YKTYRILDIREDGRIVAMTETGDVKQGLPVVDQGNLFNRISDAFSDGRGSIRALVINDGGRELVVDYKVIHGSRL	Blastomyces parvus
KLJ08092.1	80	YKTYRILDIREDGRIVAMTETGDVKQGLPVVDQGNLFNRISDAFSDGRGSIRALVINDGGRELVVDYKVIHGSRL	Blastomyces silverae
SZF04174.1	167	VFKQYRVLDLQDGHVVAMTETGDVKQSIPVIDQSDLWGRLSKAFKAGSGSVRVLVISDSGRELAVDMKVIHSSRL	Blumeria graminis f. sp. hordei
CCU77451.1	167	VFKQYRVLDLQDGHVVAMTETGDVKQSIPVIDQSDLWGRLSKAFKAGSGSVRVLVISDSGRELAVDMKVIHSSRL	Blumeria graminis f. sp. hordei DH14
EPQ66756.1	79	VFKQYRVLDLQDGHVVAMTETGDVKQSIPVIDQSDLWGRLSKAFKAGSGSVRVLVISDSGRELAVDMKVIHSSRL	Blumeria graminis f. sp. tritici 96224
TEY37815.1	395	VFKQYRVLDLQDHSVVAMTETGDVKQAIPVLDQSNLWTRLKEAFEGGRGSIRIMVVADGGREIAVDMKTVHGSRL	Botryotinia calthae
TGO45311.1	508	VFKQYRVLDLQDHSVVAMTETGDVKQAIPVLDQSNLWTRLKEAFEGGRGSIRIMVVADGGREIAVDMKTVHGSRL	Botryotinia convoluta
TGO60891.1	393	VFKQYRVLDLQDHSVVAMTETGDVKQAIPVLDQTNLWTRLKEAFEGGRGSIRIMVVADGGREIAVDMKTVHGSRL	Botryotinia narcissicola
AEE25909.1	166	VFKQYRVLDLQDHSVVAMTETGDVKQAIPVLDQSNLWTRLKEAFEGGRGSIRIMVVADGGREIAVDMKTVHGSRL	Botrytis cinerea
XP_024550160.1	166	VFKQYRVLDLQDHSVVAMTETGDVKQAIPVLDQSNLWTRLKEAFEGGRGSIRIMVVADGGREIAVDMKTVHGSRL	Botrytis cinerea B05.10
EMR81533.1	514	VFKQYRVLDLQDHSVVAMTETGDVKQAIPVLDQSNLWTRLKEAFEGGRGSIRIMVVADGGREIAVDMKTVHGSRL	Botrytis cinerea BcDW1
CCD43760.1	410	VFKQYRVLDLQDHSVVAMTETGDVKQAIPVLDQSNLWTRLKEAFEGGRGSIRIMVVADGGREIAVDMKTVHGSRL	Botrytis cinerea T4
TGO69383.1	516	VFKQYRVLDLQDHSVVAMTETGDVKQAIPVLDQSNLWTRLKEAFEGGRGSIRIMVVADGGREIAVDMKTVHGSRL	Botrytis elliptica
THV44713.1	529	VFKQYRVLDLQDHSVVAMTETGDVKQAIPVLDQSNLWTRLKEAFEGGRGSIRIMVVADGGREIAVDMKTVHGSRL	Botrytis galanthina
TGO42769.1	530	VFKQYRVLDLQDHSVVAMTETGDVKQAIPVLDQSNLWTRLKEAFEGGRGSIRIMVVADGGREIAVDMKTVHGSRL	Botrytis hyacinthi
TGO21502.1	513	VFKQYRVLDLQDHSVVAMTETGDVKQAIPVLDQSNLWTRLKEAFEGGRGSIRIMVVADGGREIAVDMKTVHGSRL	Botrytis paeoniae
TGO81973.1	509	VFKQYRVLDLQDHSVVAMTETGDVKQAIPVLDQSNLWTRLKEAFEGGRGSIRIMVVADGGREIAVDMKTVHGSRL	Botrytis porri
TGO13236.1	414	VFKQYRVLDLQDHSVVAMTETGDVKQAIPVLDQSNLWTRLKEAFEGGRGSIRIMVVADGGREIAVDMKTVHGSRL	Botrytis tulipae
XP_028485696.1	427	VYKTYRVLDIEDGHVVAMTETGDVKQGVPVLNQGGLFERLSDAFADGRGSVRALVINDGGRELVVDYKVIHGSRL	Byssochlamys spectabilis
GAD97664.1	478	VYKTYRVLDIEDGHVVAMTETGDVKQGVPVLNQGGLFERLSDAFADGRGSVRALVINDGGRELVVDYKVIHGSRL	Byssochlamys spectabilis No. 5
PVH75025.1	434	VFKQYRVLDLQDGSVVAMTETGDVKQSLPVIDQSNLWSRLTEAFETGRGSVRVLVISDHGRELAVDMKTIHGSRL	Cadophora sp. DSE1049
XP_007723254.1	415	FKQYRVLDIRDDGAIVCMTETGDVKHGLPVVDQGGLFKKIDRAFADGCGSVRVLVINDGGRELIVDMKIIHGSRL	Capronia coronata CBS 617.96
XP_007729593.1	303	FKQYRVLDIHDDGSIVCMTETGDVKHGLSVVDQGGLFKRIERAFSDGRGSVRVLVINDGGRELIVDLKIIHGSRL	Capronia epimyces CBS 606.96
KKF93571.1	557	VFKVYRVLDIQEGEITAMTETGDIKQGLPVIDQSNLYGRLRRAFAAGAGSVRVMVLNDDGNELAVDMKVVGGARL	Ceratocystis platani
PPJ51316.1	440	FKQYRVLDIRDDGRVVAMTETGDVKQGLPVLDQSDLLNRLQDSFNNGRGSVRVLVISDEGRELAVDYKVVHGSRL	Cercospora berteroae
XP_023453112.1	223	FKQYRVLDIRDDGRVVAMTETGDVKQGLPVLDQSDLLNRLQDSFNNGRGSVRVLVISDEGRELAVDYKVVHGSRL	Cercospora beticola
PKS04628.1	528	FKQYRVLDIRDDGRVVAMTETGDVKQGLPVLDQSDLLHRLQESFNNGRGSIRVLVISDEGRELAVDYKVVHGSRL	Cercospora zeina
EAQ89713.1	173	VFKQYRVLDMQDGHIVAMTETGDVKQNLPVIDQSSLWNRLKKAFESGRGSVRVLVVTDNGSEMAVDMKVVHGSRL	Chaetomium globosum CBS 148.51
XP_006691914.1	527	FKQYRVLDMRDDGTIVAMTETGDVKQNLPVIDQSNLWGRLKKAFESGRGSVRVLVVSDHGREMAVDMKVVHGSRL	Chaetomium thermophilum var. thermophilum DSM 1495
RMZ74992.1	2894	VFKQYRILDIQDGLLVCLTESGDVKQGLPVIDNGGLFSKIERSFADGCGSVRALVINDGGRELVVDYKVIHGSRL	Chaetothyriales sp. CBS 132003
RMZ91036.1	2876	FKQYRILDIRQDGLLVCLTESGDVKQGLPVIDNGGLFSKIERAFADGCGSVRALVINDGGRELVVDYKVIHGSRL	Chaetothyriales sp. CBS 134916
RMD42829.1	2944	FKQYRILDIRQDGLIVALTESGDVKQGLPVIDNGGLFTKIERAFADGCGSVRALVINDGGRELVVDYKVIHGSRL	Chaetothyriales sp. CBS 134920
RMZ83629.1	2936	FKQYRILDIRQDGLIVALTESGDVKQGLPVIDNGGLFSKIERAFADGCGSVRALVINDGGRELVVDYKVIHGSRL	Chaetothyriales sp. CBS 135597
TAQ83318.1	433	VFKQYRVLDLQDGTVVAMTETGDVKQALPVIDQSDLWSRLTKAFDTGRGSVRVLVISDNGRELAVDMKVVHGSRL	Chlorociboria aeruginascens
XP_016616325.1	484	FKQYRVLDIREDGLIVCMTESGDVKQGLPVIDQGGLFNRIDRAFADGRGSVRVLVINDGGRELIVDMKIIHGSRL	Cladophialophora bantiana CBS 173.52
XP_008728211.1	310	FKQYRVLDIREDGQIVCMTETGDVKQGLPVVDQGGLFKRIDRAFSDGRGSVRVLVINDGGRELIVDMKIIHGSRL	Cladophialophora carrionii CBS 160.54
XP_016247920.1	218	FKQYRVLDIREDGLIVCMTETGDVKQGLSVVDQGGLFNRIDRAFADGRGSVRVLVINDGGRELIVDMKIIHGSRL	Cladophialophora immunda
XP_007751455.1	341	FKQYRVLDIREDGLIVCMTESGDVKQGLSVIDQGGLFNRIDRAFADGRGSVRVLVINDGGRELIVDMKIIHGSRL	Cladophialophora psammophila CBS 110553
XP_007754933.1	218	FKQYRVLDIREDGQIVCMTETGDVKQGLPVVDQGGLFKRIDRAFSDGRGSVRVLVINDGGRELIVDMKIIHGSRL	Cladophialophora yegresii CBS 114405
CCE33231.1	1076	VFKQYRVLDLQGGHIVAMTETGDVKHSLPVIDQSNLWSRLSNAFESGRGSVRALVLNDNGRELVVDLKVIHGSRL	Claviceps purpurea 20.1
ORY12944.1	447	FKQYRVLDIREDGRVVAMTETGDVKQGLPVLDQSGLLKRLSESFDNGRGSVRILVINDDGMEMAVDYKVVHGSRL	Clohesyomyces aquaticus
KMU83394.1	209	YKTYRILDLRDDGRITAMTETGDIKQGIRVIDQGGLWNRISDAFSDGRGSVRALVINDGGRELVVDYKVIHGSRL	Coccidioides immitis H538.4
KMP03880.1	209	YKTYRILDLRDDGRITAMTETGDIKQGIRVIDQGGLWNRISDAFSDGRGSVRALVINDGGRELVVDYKVIHGSRL	Coccidioides immitis RMSCC 2394
KMU74860.1	202	YKTYRILDLRDDGRITAMTETGDIKQGIRVIDQGGLWNRISDAFSDGRGSVRALVINDGGRELVVDYKVIHGSRL	Coccidioides immitis RMSCC 3703
EAS31259.2	474	YKTYRILDLRDDGRITAMTETGDIKQGIRVIDQGGLWNRISDAFSDGRGSVRALVINDGGRELVVDYKVIHGSRL	Coccidioides immitis RS
XP_003069985.1	528	YKTYRILDLRDDGRITAMTETGDIKQGIRVIDQGGLWNRISDAFSDGRGSVRALVINDGGRELVVDYKVIHGSRL	Coccidioides posadasii C735 delta SOWgp
KMM67773.1	208	YKTYRILDLRDDGRITAMTETGDIKQGIRVIDQGGLWNRISDAFSDGRGSVRALVINDGGRELVVDYKVIHGSRL	Coccidioides posadasii RMSCC 3488
EFW16258.1	422	YKTYRILDLRDDGRITAMTETGDIKQGIRVIDQGGLWNRISDAFSDGRGSVRALVINDGGRELVVDYKVIHGSRL	Coccidioides posadasii str. Silveira
RDW66659.1	542	VFKQYRVLDLQDGTIVAMTETGDVKQNLPVIDQSNLWSRLTEAFETGRGSVRVLVINDHGRELAVDLKVIHGSRL	Coleophoma crateriformis
RDW62384.1	502	VFKQYRVLDLQDGTIVAMTETGDVKQNLPVIDQSNLWSRLTEAFETGRGSVRVLVINDHGRELAVDLKVIHGSRL	Coleophoma cylindrospora
OLN85765.1	463	VFKQYRVLDLSEGHITAMTETGDVKQGLPVIDQSNLWTRLSNAFEAGRGSVRVLVLNDGGRELAVDVKVIHGSRL	Colletotrichum chlorophyti
EXF76775.1	680	VFKQYRVLDLADGHVTAMTETGDVKQGLPVIDQSNLWSRLNNAFESGRGSVRVLVLNDAGRELAVDVKVIHGSRL	Colletotrichum fioriniae PJ7
EQB57941.1	497	IFKQYRVLDLSDGHVTAMTETGDVKPNLPVIDQSNLWSRLNSAFESGRGSVRVLVLNDAGRELAVDVKVIHGSRL	Colletotrichum gloeosporioides Cg-14
EFQ26816.1	186	IFKQYRVLDVSDGQVTAMTETGDVKQGLPVIDQSNLWTRLTNAFESGRGSVRALVLQDSGRELVVDVKVVHGSRL	Colletotrichum graminicola M1.001
CCF44746.1	184	VFKQYRVLDLADGQVTAMTETGDVKQGLPVIDQSNLWSRLNNAFESGRGSVRVLVLNDNGRELAVDVKVIHGSRL	Colletotrichum higginsianum
KXH45741.1	498	VFKQYRVLDLADGHVTAMTETGDVKQGLPVIDQSNLWSRLNNAFESGRGSVRVLVLNDAGRELAVDVKVIHGSRL	Colletotrichum nymphaeae SA-01
TDZ15522.1	490	VFKQYRVLDLADGHVVAMTETGDVKQGLPVIDQSNLWTRLNSAFDSGRGSVRVLVLNDAGRELAVDVKVIHGSRL	Colletotrichum orbiculare MAFF 240422
XP_022473966.1	477	VFKQYRVLDLADGHVTAMTETGDVKQGLPVIDQSNLWSRLNNAFESGRGSVRVLVLNDAGRELAVDVKVIHGSHL	Colletotrichum orchidophilum
KXH64388.1	447	VFKQYRVLDLSDGQVTAMTETGDVKQGLPVIDQSNLWSRLNNAFESGRGSVRVLVLNDAGRELAVDVKVIHGSRL	Colletotrichum salicis
TEA15761.1	457	VFKQYRVLDLADGHVVAMTETGDVKQGLPVIDQSNLWTRLNSAFDSGRGSVRVLVLNDAGRELAVDVKVIHGSRL	Colletotrichum sidae
KXH35112.1	466	VFKQYRVLDLADGHVTAMTETGDVKQGLPVIDQSNLWSRLNNAFESGRGSVRVLVLNDAGRELAVDVKVIHGSRL	Colletotrichum simmondsii
TDZ31765.1	429	VFKQYRVLDLADGHVVAMTETGDVKQGLPVIDQSNLWTRLNSAFDSGRGSVRVLVLNDAGRELAVDVKVIHGSRL	Colletotrichum spinosum
KDN72356.1	130	VFKQYRVLDLSDGHVTAMTETGDIKQGLPVIDQSNLWTRLNNAFESGRGSVRALVLNDSGRELVVDVKVVHGSRL	Colletotrichum sublineola
TKW50195.1	446	VFKQYRVLDLADGQVTAMTETGDVKQGLPVIDQSNLWSRLNNAFESGRGSVRVLVLNDNGRELAVDVKVVHGSRL	Colletotrichum tanaceti
TDZ75071.1	460	VFKQYRVLDLADGHVVAMTETGDVKQGLPVIDQSNLWTRLNSAFDSGRGSVRVLVLNDAGRELAVDVKVIHGSRL	Colletotrichum trifolii
RKU41425.1	415	IFKQYRVLDIQDGSIVAMTETGDVKQNLPVIEQSNLWSRLQTAFEAGRGSVRVLVVSDRGRELAVDMKVVHGSRL	Coniochaeta pulveracea
EON65695.1	482	FKQYRVLDITEGGRVVAMTETGDVKQGIPVLDQSSLFSRLQDAFDNGRGSIRILVINDEGRELAVDYKVVHGSRL	Coniosporium apollinis CBS 100218
ATY60316.1	203	VFKQYRVLDLQGGNIVAMTETGDVKQNLAVIDQSNLWSRLSTAFESGRGSVRALVLNDGGRELAVDMKVIHGSRL	Cordyceps militaris
EGX95073.1	515	VFKQYRVLDLQGGNIVAMTETGDVKQNLAVIDQSNLWSRLSTAFESGRGSVRALVLNDNGRELAVDMKVIHGSRL	Cordyceps militaris CM01
PHH85102.1	377	VFKQYRVLDMSDGQIVAMTETGDVKQSLAVIDQSNLWSRLNNAFESGRGSVRVLVLNDGGRELAVDMKVIHGSRL	Cordyceps sp. RAO-2017
PSN59960.1	1093	FKQYRVLDIREDGKVVAMTETGDVKQGLPILDQSGLLTRLTESFDNGRGSVRILVINDEGMEMAVDYKVVHGSRL	Corynespora cassiicola Philippines
TKA71603.1	220	FKQYRVLDIRDDGRVVAMTETGDVKQGLPVLDQSSLLARLTDAFNNGRGSVRVLVINDDGRELAVDYKVVHGSRL	Cryomyces minteri
ETN40784.1	451	FKQYRILDIRDDGLLVCMTETGDIKQGLSVIDNNGLFSKIEGSFNDGRGSVRALVINDGGRELVVDYKVIHGSRL	Cyphellophora europaea CBS 101466
ROV97173.1	300	ILKQYRVLDLQDGHVVAITETGDVKQNLPVIDQSSLWERLQAAFDSGRGSVRVLVVNDNGREIGVDMKVLHGSAL	Cytospora leucostoma
OTB11037.1	179	VFKQYRVLDIQDGTIVAMTETGDVKTGVPVIDQSNLWQRLTQAFNAGHGSVRVLVLNDGPRELVVDMKVIHASSL	Daldinia sp. EC12
KKY33198.1	442	ILKQYRVLDLQDGSVVAMTETGDVKQSLPVLDQSSLWDRLQQAFDSGRGSVRVLVVNDNGREMVVDTKTLHGSSL	Diaporthe ampelina
POS79529.1	483	ILKQYRVLDLQDGSVVAMTETGDVKQALPVLDQSNLWDRLQQAFDSGRGSVRVLVVNDGGREMVVDTKTLHGSSL	Diaporthe helianthi
PBP23458.1	370	VFKQYRVLDLQDGVVVAMTETGDVKQAIPVIDQSNLWSRLSEAFESGRGSVRVQVISDHGKELVVDMKTIHGSRL	Diplocarpon rosae
XP_020131207.1	505	FKQYRVLDIREDGKVVAMTETGDIKQGLPVLDQSGLLKKLTDSFDDGRGSIRVLVISDSGTELVVDYKVVHGSRL	Diplodia corticola
KKY19579.1	497	FKQYRVLDIREDGKVVAMTETGDIKQGLPVLDQSSLLKKLTDAFDDGRGSIRVLVISDSGTELVVDYKVVHGSRL	Diplodia seriata
EME45501.1	224	FKQYRVLDIRDDGRVVAMTETGDVKQGLPVLDQSSLLARLQDSFNNGRGSVRVLVISDEGRELAVDYKVVHGSRL	Dothistroma septosporum NZE10
KYK60655.1	495	VFKQYRVLDLQDGIVVAMTETGDVKQGLAVIDQSNLWSRLSNAFESGRGSVRVLVLNDSGRELAVDMKVIHGSRL	Drechmeria coniospora
OXV09329.1	556	YKTYRVLDIRDDARIVAMTETGDVKQGLPVVSQGHLFQRIREAFSDGRGSVRALVINDGGRELVVDYKVIHGSRL	Elaphomyces granulatus
TKX20787.1	1373	FKQYRILDITESGRLVAMTETGNVIQSLPVLDQNDLLRRIESSFNNGRGSVRVLVINDEGRELAVDYKIVHGSRL	Elsinoe australis
PGH31746.1	429	YKTYRILDIREDGRIVAMTETGDVKQGLPVVDQGNLFNRISDAFSDGRGSIRALVINDGGRELVVDYKVIHGSRL	Emmonsia crescens
KKZ67708.1	415	YKTYRILDIREDGRIVAMTETGDVKQGLPVVDQGNLFNRISDAFSDGRGSIRALVINDGGRELVVDYKVIHGSRL	Emmonsia crescens UAMH 3008
ERF74742.1	2958	FKQYRILDMRDDGRLVCMTESGDVKQGLSVIDQGGLYNKIECAFADGRGSVRALVINDGGRELVVDYKVIHSSRL	Endocarpon pusillum Z07020
OSS54916.1	295	FKQYRVLDIREDGRVVAMTETGDVKQGLPVLDQSGLSSRLAESFDNGRGSVRILVINDDGLEMAVDYKVVHGSRL	Epicoccum nigrum
KHJ31472.1	359	VFKQYRVLDLHGGSVVAMTETGDVKQSIPILDQSGLLKRLTEAFETGRGSVRVLVISDGGRELAVDMKIIHGSRL	Erysiphe necator
POS86880.1	390	VFKQYRVLDIHGNSVVAMTETGDVKQSIPVLDQSGLFKRLTEAFETGRGSVRVLVISDGGRELAVDMKIIHGSRL	Erysiphe pulchra
KOS22058.1	214	IFKQYRVLDMNDGFVTAMTETGDVKQGLAVVDQSNLWSRLKGAFESGRGSLRVLVLNDGPREIAVEMKVIHGSRL	Escovopsis weberi
EMR65765.1	441	VLKQYRVLDMSDGTITCMTESGEVKQGLTVLDQANLWEKVSRAFNTGRGSVRVLVLADNGRELAVDVKVVHGSSL	Eutypa lata UCREL1
XP_013263884.1	335	FKQYRVLDIRDDGMIVAMTETGDVKQGIPVVDQGGLFNKIERAYNDGRGSVRVLVINDGGRELIVDLKIIHGSRL	Exophiala aquamarina CBS 119918
EHY60481.1	215	FKQYRVLDIRDDGTIVCMTETGDVKHGLPVVDQGGLFKRIERAFADGCGSVRVLVINDGGRELIVDMKIIHGSRL	Exophiala dermatitidis NIH/UT8656
XP_016258556.1	447	FKQYRVLDIRQDGLVVAMTETGDVKQGLPVVDQGGLSARIERAFGEGCGSVRVLVINDGGRELVVDMKIIHGSRL	Exophiala oligosperma
KIV77118.1	214	FKQYRVLDIRDDGLIVAMTETGDVKQGLPVVDQGGLFKRIDRAFSDGKGSVRVLVINDGGRELVVDMKIIHGSRL	Exophiala sideris
XP_016240837.1	444	FKQYRVLDIRQDGLIVAMTETGDVKQGLSVVDQGGLFSRIERAFGEGCGSVRVLVINDGGREIVVDMKIIHGSRL	Exophiala spinifera
XP_013312484.1	223	FKQYRVLDIREDGLIVAMTETGDVKQGLPVVDQGGLFRRIERAFGEGRGSVRVLVINDGGREIVVDMKIIHGSRL	Exophiala xenobiotica
EOA84636.1	670	FKQYRVLDIREDGRVVAMTEGGDVKQGLPVLDQSGLLSRLTEAFDNGRGSVRILVINDDGMEMAVDFKVVHGSRL	Exserohilum turcica Et28A
XP_022516236.1	2932	FKQYRVLDIREDGMIVCMTETGDVKQGLPVIDQGGLFNRIDRAFADGRGSVRVLVINDGGRELIVDMKIIHGSRL	Fonsecaea monophora
XP_016629111.1	455	FKQYRVLDIREDGLIVCMTETGDVKQGLSVVDQGGLFKRIDRAFADGRGSVRVLVINDGGRELIVDMKIIHGSRL	Fonsecaea multimorphosa CBS 102226
XP_022504575.1	2927	FKQYRVLDIREDGMIVCMTETGDVKQGLPVIDQGGLFNRIDRAFADGRGSVRVLVINDGGRELVVDMKIIHGSRL	Fonsecaea nubica
XP_013280132.1	490	FKQYRVLDIREDGMIVCMTETGDVKQGLPVIDQGGLFNRIDRAFADGRGSVRVLVINDGGRELIVDMKIIHGSRL	Fonsecaea pedrosoi CBS 271.37
TKA47265.1	523	FKQYRVLDIRDDGRVVAMTETGDVKQGLPVLDQSNLLSRLGDSFANGRGSVRVLVISDEGRELAVDYKVVHGSRL	Friedmanniomyces endolithicus
TKA67465.1	459	FKQYRVLDIRDDGRVVAMTETGDVKQGLPVLDQSNLLSRLGDSFNNGRGSVRVLVISDEGRELAVDYKVVHGSRL	Friedmanniomyces simplex
GAM85837.1	186	FKQYRVLDIRDDGRVVAMTETGDVKQGLPVLDQSSLLAKIEDAFANGRGSVRVLVLNDEGRELAVDYKVLHGSRL	fungal sp. No.11243
GAW21300.1	202	VFKQYRVLDIQNGSVTAMTESGDVKTGLPVIDQSNLYSRLSAAYQKGHGSVRVLVLNDNGNELVVDVKVVHGSRL	fungal sp. No.14919
KIL89614.1	750	VFKQYRVLDMQEGQIVAMTETGDVKQGLPVIDQSNLYSRLHSAFESGRGSVRVLVLNDGGRELAVDMKVIHGSRL	Fusarium avenaceum
RBR05310.1	577	VFKQYRVLDMQEGQIVAMTETGDVKQGLPVIDQSNLYSRLHNAFESGRGSVRVLVLNDGGRELAVDMKVIHGSRL	Fusarium coffeatum
PTD03720.1	514	VFKQYRVLDMQEGQIVAMTETGDVKQGLPVIDQSNLYSRLHNAFESGRGSVRVLVLNDGGRELAVDMKVIHGSRL	Fusarium culmorum
RFN43256.1	539	VFKQYRVLDMQEGQIVAMTETGDVKQGLPVIDQSNLYSRLHSAFESGRGSVRVLVLNDGGRELAVDMKVIHGSRL	Fusarium fasciculatum
SCN66812.1	622	VFKQYRVLDMQEGQIVAMTETGDVKQGLPVIDQSNLYSRLHSAFESGRGSVRVLVLNDGSRELAVDMKVIHGSRL	Fusarium fujikuroi
XP_023432373.1	420	VFKQYRVLDMQEGQIVAMTETGDVKQGLPVIDQSNLYSRLHSAFESGRGSVRVLVLNDGSRELAVDMKVIHGSRL	Fusarium fujikuroi IMI 58289
EYB29901.1	514	VFKQYRVLDMQEGQIVAMTETGDVKQGLPVIDQSNLYSRLHNAFESGRGSVRVLVLNDGGRELAVDMKVIHGSRL	Fusarium graminearum
XP_011319991.1	514	VFKQYRVLDMQEGQIVAMTETGDVKQGLPVIDQSNLYSRLHNAFESGRGSVRVLVLNDGGRELAVDMKVIHGSRL	Fusarium graminearum PH-1
RMJ12588.1	560	VFKQYRVLDMQEGQIVAMTETGDVKQGLPVIDQSNLYARLSQAFESGRGSVRVLVLNDGGRELAVDMKVIHGSRL	Fusarium kuroshium
KPA42396.1	491	VFKQYRVLDMQEGQIVAMTETGDVKQGLPVIDQSNLYSRLHNAFESGRGSVRVLVLNDGGRELAVDMKVIHGSRL	Fusarium langsethiae
RGP67464.1	593	VFKQYRVLDMQEGQIVAMTETGDVKQGLPVIDQSNLYSRLHSAFESGRGSVRVLVLNDGGRELAVDMKVIHGSRL	Fusarium longipes
PNP82455.1	395	VFKQYRVLDMQEGQIVAMTETGDVKQGLPVIDQSNLYSRLSSAFESGRGSVRVLVLNDGARELAVDMKVIHGSRL	Fusarium nygamai
EXM09065.1	194	VFKQYRVLDMQEGQIVAMTETGDVKQGLPVIDQSNLYSRLSSAFESGRGSVRVLVLNDGARELAVDMKVIHGSRL	Fusarium odoratissimum NRRL 54006
RKL46461.1	558	VFKQYRVLDMQEGQIVAMTETGDVKQGLPVIDQSNLYSRLSSAFESGRGSVRVLVLNDGARELAVDMKVIHGSRL	Fusarium oxysporum
RKK62946.1	536	VFKQYRVLDMQEGQIVAMTETGDVKQGLPVIDQSNLYSRLSSAFESGRGSVRVLVLNDGARELAVDMKVIHGSRL	Fusarium oxysporum f. sp. cepae
EXL88109.1	417	VFKQYRVLDMQEGQIVAMTETGDVKQGLPVIDQSNLYSRLSSAFESGRGSVRVLVLNDGARELAVDMKVIHGSRL	Fusarium oxysporum f. sp. conglutinans race 2 54008
KNA98816.1	194	VFKQYRVLDMQEGQIVAMTETGDVKQGLPVIDQSNLYSRLSSAFESGRGSVRVLVLNDGARELAVDMKVIHGSRL	Fusarium oxysporum f. sp. lycopersici 4287
EWZ87609.1	417	VFKQYRVLDMQEGQIVAMTETGDVKQGLPVIDQSNLYSRLSSAFESGRGSVRVLVLNDGARELAVDMKVIHGSRL	Fusarium oxysporum f. sp. lycopersici MN25
EXK34006.1	418	VFKQYRVLDMQEGQIVAMTETGDVKQGLPVIDQSNLYSRLSSAFESGRGSVRVLVLNDGARELAVDMKVIHGSRL	Fusarium oxysporum f. sp. melonis 26406
EXA41095.1	418	VFKQYRVLDMQEGQIVAMTETGDVKQGLPVIDQSNLYSRLSSAFESGRGSVRVLVLNDGARELAVDMKVIHGSRL	Fusarium oxysporum f. sp. pisi HDV247
PCD32867.1	695	VFKQYRVLDMQEGQIVAMTETGDVKQGLPVIDQSNLYSRLSSAFESGRGSVRVLVLNDGARELAVDMKVIHGSRL	Fusarium oxysporum f. sp. radicis-cucumerinum
EXL44784.1	417	VFKQYRVLDMQEGQIVAMTETGDVKQGLPVIDQSNLYSRLSSAFESGRGSVRVLVLNDGARELAVDMKVIHGSRL	Fusarium oxysporum f. sp. radicis-lycopersici 26381
EXK99218.1	418	VFKQYRVLDMQEGQIVAMTETGDVKQGLPVIDQSNLYSRLSSAFESGRGSVRVLVLNDGARELAVDMKVIHGSRL	Fusarium oxysporum f. sp. raphani 54005
EXM34612.1	418	VFKQYRVLDMQEGQIVAMTETGDVKQGLPVIDQSNLYSRLSSAFESGRGSVRVLVLNDGARELAVDMKVIHGSRL	Fusarium oxysporum f. sp. vasinfectum 25433
EWZ40300.1	396	VFKQYRVLDMQEGQIVAMTETGDVKQGLPVIDQSNLYSRLSSAFESGRGSVRVLVLNDGARELAVDMKVIHGSRL	Fusarium oxysporum Fo47
EGU80510.1	582	VFKQYRVLDMQEGQIVAMTETGDVKQGLPVIDQSNLYSRLSSAFESGRGSVRVLVLNDGARELAVDMKVIHGSRL	Fusarium oxysporum Fo5176
EWY88209.1	418	VFKQYRVLDMQEGQIVAMTETGDVKQGLPVIDQSNLYSRLSSAFESGRGSVRVLVLNDGARELAVDMKVIHGSRL	Fusarium oxysporum NRRL 32931
CVK91568.1	622	VFKQYRVLDMQEGQIVAMTETGDVKQGLPVIDQSNLYSRLHSAFESGRGSVRVLVLNDGSRELAVDMKVIHGSRL	Fusarium proliferatum
CZR42437.1	622	VFKQYRVLDMQEGQIVAMTETGDVKQGLPVIDQSNLYSRLHSAFESGRGSVRVLVLNDGSRELAVDMKVIHGSRL	Fusarium proliferatum ET1
XP_009259114.1	516	VFKQYRVLDMQEGQIVAMTETGDVKQGLPVIDQSNLYSRLHNAFESGRGSVRVLVLNDGGRELAVDMKVIHGSRL	Fusarium pseudograminearum CS3096
RGP61873.1	526	VFKQYRVLDMQEGQIVAMTETGDVKQGLPVIDQSNLYSRLHNAFESGRGSVRVLVLNDGGRELAVDMKVIHGSRL	Fusarium sporotrichioides
EEU47353.1	196	VFKQYRVLDMQEGQIVAMTETGDVKQGLPVIDQSNLYARLSQAFESGRGSVRVLVLNDGGRELAVDMKVIHGSRL	Fusarium vanettenii 77-13-4
XP_025584667.1	433	VFKQYRVLDMQEGQIVAMTETGDVKQGLPVIDQSNLYSRLHNAFESGRGSVRVLVLNDGGRELAVDMKVIHGSRL	Fusarium venenatum
RBR03712.1	536	VFKQYRVLDMQEGSIVAMTETGDVKQGLPVIDQSNLYSRLSSAFESGRGSVRVLVLNDGARELAVDMKVIHGSRL	Fusarium verticillioides
EWG38795.1	537	VFKQYRVLDMQEGSIVAMTETGDVKQGLPVIDQSNLYSRLSSAFESGRGSVRVLVLNDGARELAVDMKVIHGSRL	Fusarium verticillioides 7600
XP_009227638.1	433	VFRQYRVLDLNDGQVTCMTENGDVRPGIPVMEQSNLWQRLTEHFESGRGSVRVLVANDGPRELIVDVKVMHGSRL	Gaeumannomyces tritici R3-111a-1
EPE35486.1	439	VFKQYRVLDLQEGTVVAMTETGDVKQAIPVIDQSSLWSRLKDAFDSGRGSVRVLVLSDHGSELAVDMKVIHGSRL	Glarea lozoyensis ATCC 20868
RKF80968.1	169	VFKQYRVLDLQDNSVVAMTETGDVKQSIPVIDQSGLMGRLSEAFETGRGSVRVLVISDGGRELAVDMKVIHGSRL	Golovinomyces cichoracearum
XP_014171440.1	472	ILKQYRVLDLQDGNVVAMTETGDVKQDLPVIDQSNLWTRLTRAFESGRGSVRVLVVSDHGRELCVDLKVVHGVSL	Grosmannia clavigera kw1407
PGH16281.1	1882	YKTYRILDIREDGRIVAMTETGDVKQGLPVVDQGNLFNRISDAFSDGRGSIRALVINDGGRELVVDYKVIHGSRL	Helicocarpus griseus UAMH5409
KJZ75932.1	429	VFKQYRVLDMTDGQIVAMTETGDVKQGLPVIDQSNLWSRLNNAFECGRGSVRVLVLNDGGRELAVDMKIIHGSRL	Hirsutella minnesotensis 3608
EEH02805.1	509	YKTYRILDIREDGRIVAMTETGDVKQGLPVVDQGNLFNRISDAFSDGRGSIRALVINDGGRELVVDYKVIHGSRL	Histoplasma capsulatum G186AR
EER41322.1	481	YKTYRILDIREDGRIVAMTETGDVKQGLPVVDQGNLFNRISDAFSDGRGSIRALVINDGGRELVVDYKVIHGSRL	Histoplasma capsulatum H143
EGC47209.1	525	YKTYRILDIREDGRIVAMTETGDVKQGLPVVDQGNLFNRISDAFSDGRGSIRALVINDGGRELVVDYKVIHGSRL	Histoplasma capsulatum H88
XP_001543637.1	311	YKTYRILDIREDGRIVAMTETGDVKQGLPVVDQGNLFNRISDAFSDGRGSIRALVINDGGRELVVDYKVIHGSRL	Histoplasma capsulatum NAm1
TKA25323.1	508	FKQYRVLDLRDDGRVVAMTETGDVKQGLPVLDQSNLLNRLSDSFANGRGSVRVLVINDEGRELAVDYKIVHGSRL	Hortaea thailandica
RMZ23240.1	441	FKQYRVLDLRDDGRVVAMTETGDVKQGLPVLDQSNLLNRLADSFANGRGSVRVLVINDDGRELAVDYKVVHGSRL	Hortaea werneckii
OTA33211.1	461	FKQYRVLDLRDDGRVVAMTETGDVKQGLPVLDQSNLLNRLADSFADGRGSVRVLVINDDGRELAVDYKVVHGSRL	Hortaea werneckii EXF-2000
XP_024734695.1	209	VFKQYRVLDLQDGTVVAMTETGDVKQAIPVIDQSKLWSRLSEAFESGRGSVRVLVLSDHGRELAVEMKVLHGSRL	Hyaloscypha bicolor E
PMD31757.1	403	VFKQYRVLDLQEGTVVAMTETGDVKQAIPVIDQSNLWSRLSEAFESGRGSVRVLVINDHGRELAVDLKVLHGSRL	Hyaloscypha variabilis F
OTB03938.1	191	IFKQYRVLDIHDGSIVAMTETGDVKTGVPVIDQSNLWSRLNQAFNDGHGSVRVLVLNDGGRELVVDMKVIHASNL	Hypoxylon sp. CI-4A
OTA91355.1	181	FKQYRVLDIQEDGTVVAMTETGDVKTGLPVIDQSNLWQRLNQAFNAGHGSVRVLVLNDGGRELVVDMKVVHTSNL	Hypoxylon sp. CO27-5
OTA54687.1	462	FKQYRVLDIQEDGTVVAMTETGDVKTGLPVIDQSNLWQRLNQAFNAGHGSVRVLVLNDGGRELVVDMKVVHTSNL	Hypoxylon sp. EC38
EAA34471.1	176	VFKQYRVLDMQDGSIVAMTETGDVKQNLPVIDQSSLWNRLQKAFESGRGSVRVLVVSDHGREMAVDMKVVHGSRL	imported - Neurospora crassa)
SLM34909.1	432	FKQYRVLDIRDDGRVVAMTESGEVKQGLPVIDQGGLWSRLNESFANGRGSVRVLVINDGGRELAVDYKVIHGSRL	Lasallia pustulata
PKS09412.1	448	IFKQYRVLDMQDGALVAMTETGDVKQDLPIIDQSNLWERLKAAFDSGRGSVRVLVLNDGGRELGVDFKVVHGSRL	Lomentospora prolificans
EKG14736.1	521	FKQYRVLDIREDGRVVCMTETGDIKQGLPVLDQSGLLKKITDSFDNGRGSIRVLVINDSGNELVVDYKVVHGSRL	Macrophomina phaseolina MS6
KXX73212.1	393	VFKQYRVLDMQDGNIVAMTETGDVKQNLPVIDQSNLWARLEKAFQSGRGSVRVLVVTDHGREMAVDMKVVHGSRL	Madurella mycetomatis
KLU83320.1	423	VFRQYRVLDLQDGLVTCMTENGDVRPGIPVMEQSNLWQRLTEHFESGRGSVRVLVANDGPRELIVDVKVMHGSRL	Magnaporthiopsis poae ATCC 64411
EKD14263.1	505	VFKQYRVLDLQDGVVVAMTETGDVKQSLPVIDQSNLWQRLSEAFETGRGSVRVLVISDRGRELAVDMKTIHGSRL	Marssonina brunnea f. sp. 'multigermtubi' MB_m1
OWP00696.1	553	VFKQYRVLDLQDGVVVAMTETGDVKQAIPVIDQSNLWSRLTEAFESGRGSVRVQVISDHGKELVVDMKTIHGSRL	Marssonina coronariae
EFY85599.1	447	VFKQYRVLDMQGGHIVAMTETGDVKQNLPVIDQSNLWSRLSTAFESGRGSVRVLVLNDNGRELAVDMKVIHGSRL	Metarhizium acridum CQMa 102
KHN94253.1	445	VFKQYRVLDMQGGHIVAMTETGDVKQNLPVIDQSNLWARLSSAFESGRGSVRALVLNDGGRELAVDMKVIHGSRL	Metarhizium album ARSEF 1941
KFG78405.1	392	VFKQYRVLDMQGGHIVAMTETGDVKQNLPVIDQSNLWSRLSTAFESGRGSVRVLVLNDSGRELAVDMKVIHGSRL	Metarhizium anisopliae
KID60356.1	392	VFKQYRVLDMQGGHIVAMTETGDVKQNLPVIDQSNLWSRLSTAFESGRGSVRVLVLNDSGRELAVDMKVIHGSRL	Metarhizium anisopliae ARSEF 549
KJK94877.1	968	VFKQYRVLDMQGGHIVAMTETGDVKQNLPVIDQSNLWSRLSTAFESGRGSVRVLVLNDSGRELAVDMKVIHGSRL	Metarhizium anisopliae BRIP 53284
KJK79758.1	968	VFKQYRVLDMQGGHIVAMTETGDVKQNLPVIDQSNLWSRLSTAFESGRGSVRVLVLNDSGRELAVDMKVIHGSRL	Metarhizium anisopliae BRIP 53293
XP_014544565.1	418	VFKQYRVLDMQGGHIVAMTETGDVKQSLPVIDQSNLWARLSTAFESGRGSVRVLVLNDSGRELAVDMKVIHGSRL	Metarhizium brunneum ARSEF 3297
KID89856.1	420	VFKQYRVLDMQGGHIVAMTETGDVKQNLPVIDQSNLWSRLSTAFESGRGSVRVLVLNDSGRELAVDMKVIHGSRL	Metarhizium guizhouense ARSEF 977
KIE01327.1	417	VFKQYRVLDMQGGHIVAMTETGDVKQNLPVIDQSNLWSRLSTAFESGRGSVRVLVLNDSGRELAVDMKVIHGSRL	Metarhizium majus ARSEF 297
EXV02077.1	207	VFKQYRVLDMQGGHIVAMTETGDVKQSLPVIDQSNLWSRLSTAFESGRGSVRVLVLNDSGRELAVDMKVIHGSRL	Metarhizium robertsii
XP_007816971.1	392	VFKQYRVLDMQGGHIVAMTETGDVKQSLPVIDQSNLWSRLSTAFESGRGSVRVLVLNDSGRELAVDMKVIHGSRL	Metarhizium robertsii ARSEF 23
KXJ93956.1	471	ILKQYRVLDLQDGNVVAMTESGEVKTGLPVIDQGGLWERLSRAFSTGRGSVRILVISDNGRELAVDSKVVHGSSL	Microdochium bolleyi
XP_002844720.1	478	YKTYRVLDMRDDNRLVAMTETGDVKQGLRVVDQGNLFNRIADAFAEGRGSVRALVINDGGRELVVDYKVIHGSRL	Microsporum canis CBS 113480
RAL64932.1	435	VFKQYRVLDLQDHTVVAMTETGDVKQAVPVLDQSNLWTRLKEAFEGGRGSIRIMVVADGGREIAVDMKTVHGSRL	Monilinia fructigena
RYO99029.1	589	VLKQYRVLDLSDGTITCMTETGEVKVGLPVLDQSNLWERINRAFNSGRGSVRVLVLSDQGRELAVDVKVVHGASL	Monosporascus cannonballus
RYO75404.1	486	VLKQYRVLDLSDGTITCMTETGEVKVGLPVLDQSNLWERINRAFNSGRGSVRVLVLSDQGRELAVDVKVVHGASL	Monosporascus ibericus
RYP62743.1	496	VLKQYRVLDLSDGTVTCMTETGEVKVGLPVLDQSNLWERISRAFNSGRGSVRVLVLSDQGRELAVDVKVVHGASL	Monosporascus sp. 5C6A
RYP86183.1	480	VLKQYRVLDIADGTVTCMTETGEVKVGLPVLDQSNLWERITRAFNSGRGSVRVLVLSDQGRELAVDVKVVHGASL	Monosporascus sp. CRB-8-3
RYP89541.1	488	VLKQYRVLDLADGTVTCMTETGEVKVGVPVLDQSNLWERISRAFNSGRGSVRVLVLSDQGRELAVDVKVVHGASL	Monosporascus sp. CRB-9-2
RYP20720.1	518	VLKQYRVLDLSDGTVTCMTETGEVKVGLPVLDQSNLWERINRAFNSGRGSVRVLVLSDQGRELAVDVKVVHGASL	Monosporascus sp. GIB2
RYP39373.1	589	VLKQYRVLDLSDGTITCMTETGEVKVGLPVLDQSNLWERINRAFNSGRGSVRVLVLSDQGRELAVDVKVVHGASL	Monosporascus sp. MC13-8B
RYP37564.1	522	VLKQYRVLDLADGTVTCMTETGEVKVGVPVLDQSNLWERISRAFNSGRGSVRVLVLSDQGRELAVDVKVVHGASL	Monosporascus sp. MG133
RYP46387.1	540	VLKQYRVLDLADGTVTCMTETGEVKVGVPVLDQSNLWERISRAFNSGRGSVRVLVLSDQGRELAVDVKVVHGASL	Monosporascus sp. mg162
XP_003173771.1	487	YKTYRVLDMRDDNRLVAMTETGDVKQGLRVVDQGNLFNRISDAFAEGRGSVRALVINDGGRELVVDYKVIHGSRL	Nannizzia gypsea CBS 118893
KPM39178.1	1170	VFKQYRVLDMQEGLIVAMTETGDVKQGLPVIDQSNLYTRLNNAFESGRGSLRVLVLNDGGRELAVDMKVIHGSRL	Neonectria ditissima
AAB61278.1	176	VFKQYRVLDMQDGSIVAMTETGDVKQNLPVIDQSSLWNRLQKAFESGRGSVRVLVVSDHGREMAVDMKVVHGSRL	Neurospora crassa
XP_963707.1	176	VFKQYRVLDMQDGSIVAMTETGDVKQNLPVIDQSSLWNRLQKAFESGRGSVRVLVVSDHGREMAVDMKVVHGSRL	Neurospora crassa OR74A
EGO52374.1	176	VFKQYRVLDMQDGSIVAMTETGDVKQNLPVIDQSSLWNRLQKAFESGRGSVRVLVVSDHGREMAVDMKVVHGSRL	Neurospora tetrasperma FGSC 2508
EGZ77195.1	176	VFKQYRVLDMQDGSIVAMTETGDVKQNLPVIDQSSLWNRLQKAFESGRGSVRVLVVSDHGREMAVDMKVVHGSRL	Neurospora tetrasperma FGSC 2509
KIN07921.1	157	VFKQYRVLDLQDGTVVAMTETGDVKQALPVIDQSNLWSRLTEAFESGRGSVRVLVINDYGKELVVDMKVVHGSRL	Oidiodendron maius Zn
PHH68953.1	407	VFKQYRVLDIHDGHVVAMTETGDVKQGLPVIDQSNLWSRLHSAFESGRGSVRILVLNDSGRELAVDMKVIHGSRL	Ophiocordyceps australis
PHH67833.1	388	VFKQYRVLDMSDGMVVAMTETGDVKQGLAVIDQSNLWSRLNNAFECGRGSVRVLVLNDGGRELAVDMKVIHGSRL	Ophiocordyceps camponoti-rufipedis
RCI08576.1	431	VFKQYRVLDMSDGMVVAMTETGDVKQGLPVIDQSNLWSRLNNAFECGRGSVRVLVLNDGGRELAVDMKVIHGSRL	Ophiocordyceps polyrhachis-furcata BCC 54312
RDA83755.1	430	IFKQYRVLDMSDGMVVAMTETGDVKQGLPVIDQSNLWSRLNNAFECGRGSVRVLVLNDGGRELAVDMKVIHGSRL	Ophiocordyceps sp. 'camponoti-leonardi'
RDA91230.1	429	VFKQYRVLDMSDGMVVAMTETGDVKQGLPVIDQSNLWSRLNNAFECGRGSVRVLVLNDGGRELAVDMKVIHGSRL	Ophiocordyceps sp. 'camponoti-saundersi'
PFH58012.1	429	VFKQYRVLDMSDGMVVAMTETGDVKQGLPVIDQSNLWSRLSNAFECGRGSVRVLVLNDGGRELAVDMKVINGSRL	Ophiocordyceps unilateralis
AAW66612.1	207	VFKQYRVLDLQEGNVVAMTETGDVKQGLPVIDQSNLWARLLRSFESGRGSVRVLVVNDHGRELAVDMKVVHGASL	Ophiostoma floccosum
EPE05073.1	333	VFKQYRVLDLQEGNVVAMTETGDVKQGLPVIDQSNLWARLLRSFESGRGSVRVLVVNDHGRELAVDMKVVHGASL	Ophiostoma piceae UAMH 11346
EEH21693.2	470	YKTYRILDIREDGRIVAMTETGDVKQGLPVVDQGNLFNRISDAFSDGRGSIRALVINDGGRELVVDYKVIHGSRL	Paracoccidioides brasiliensis Pb03
XP_010762690.1	437	YKTYRILDIREDGRIVAMTETGDVKQGLPVVDQGNLFNRISDAFSDGRGSIRALVINDGGRELVVDYKVIHGSRL	Paracoccidioides brasiliensis Pb18
XP_015699388.1	424	YKTYRILDIREDGRIVAMTETGDVKQGLPVVDQGNLFSRISDAFSDGRGSIRALVINDGGRELVVDYKVIHGSRL	Paracoccidioides lutzii Pb01
XP_022582874.1	547	YKTYRILDLREDGRIVAMTESGDVKQGLPVINQGQLFQKIRQAFSDGRGSVRALVINDGGRELVVDYKVIHGSRL	Penicilliopsis zonata CBS 506.65
OQD80335.1	527	FKTYRILDLRDDNRLVAMTESGDVKQGLDVITQGSLFKRISDAFADGRGSVRALVINDGGRELVVDYKVIHGSRL	Penicillium antarcticum
XP_022492739.1	1081	FKTYRILDLRDDNRLVAMTESGDVKQGLDVITQGSLFKRISDAFADGRGSVRALVINDGGRELVVDYKVIHGSRL	Penicillium arizonense
CEJ60193.1	459	YKTYRILDLRDDGKLVAMTETGDVKQGLPVITQGSLFKRIRDAFADGRGSVRALVINDGGRELVVDFKVIHGSRL	Penicillium brasilianum
CRL29786.1	207	FKTYRILDLRDDNRLVAMTESGDVKQGLNVITQGHLFKRISDAFADGRGSVRALVINDGGRELVVDYKVIHGSRL	Penicillium camemberti
OQD73374.1	1753	YKTYRILDLRDDGKLVAMTETGDVKQGLPVITQGSLFKRIRDAFADGRGSVRALVINDGGRELVVDFKVIHGSRL	Penicillium decumbens
XP_014534141.1	453	YKTYRILDLRDDNRLVAMTENGDVKQGLNVIPQGHLFKRISEAFSDGRGSVRALVINDGGRELVVDYKVIHGSRL	Penicillium digitatum Pd1
EKV14569.1	422	YKTYRILDLRDDNRLVAMTENGDVKQGLNVIPQGHLFKRISEAFSDGRGSVRALVINDGGRELVVDYKVIHGSRL	Penicillium digitatum PHI26
XP_016598404.1	498	FKTYRILDLRDDNRLVAMTESGDVKQGLNVITQGHLFKRISDAFADGRGSVRALVINDGGRELVVDYKVIHGSRL	Penicillium expansum
OQE21494.1	448	FKTYRILDLRDDNRLVAMTESGDVKQGLPVITQGHLFKRISDAFADGRGSVRALVINDGGRELVVDYKVIHGSRL	Penicillium flavigenum
KUM65123.1	475	FKTYRILDLRDDNRLVAMTESGDVKQGLNVITQGHLFKRISDAFADGRGSVRALVINDGGRELVVDYKVIHGSRL	Penicillium freii
KXG49886.1	471	FKTYRILDLRDDNRLVAMTESGDVKQGISVISQGNLFKRIGDAFAEGRGSVRALVINDGGRELVVDYKVIHGSRL	Penicillium griseofulvum
KGO68950.1	515	FKTYRILDLRDDNRLVAMTESGDVKQGLNVITQGHLFKRISDAFADGRGSVRALVINDGGRELVVDYKVIHGSRL	Penicillium italicum
OQE92535.1	470	FKTYRILDLRDDNRLVAMTESGDVKQGLPVITQGHLFKRISDAFADGRGSVRALVINDGGRELVVDYKVIHGSRL	Penicillium nalgiovense
KOS45192.1	505	FKTYRILDLRDDNRLVAMTESGDVKQGLNVITQGNLFKRISGAFADGRGSVRALVINDGGRELVVDYKVIHGSRL	Penicillium nordicum
EPS34811.1	496	YKTYRILDLRDDGKLVAMTETGDVKQGLPVVSQGQVFKRIREAFADGRGSVRALVINDGGRELVVDFKVIHGSRL	Penicillium oxalicum 114-2
OQD66225.1	474	FKTYRILDLRDDNRLVAMTESGDVKQGLNVITQGHLFKRISDAFADGRGSVRALVINDGGRELVVDYKVIHGSRL	Penicillium polonicum
CDM29330.1	505	FKTYRILDLRDDNSLVAMTESGDVKQGISVITQGNLYQRISDAFASGRGSVRALVINDGGRELVVDYKVIHGSRL	Penicillium roqueforti FM164
OQE01336.1	466	FKTYRILDLRDDNRLVAMTESGDVKQGLNVITQGHLFKRISDAFADGRGSVRALVINDGGRELVVDYKVIHGSRL	Penicillium solitum
PCG99361.1	437	YKTYRVLDVHDDGFITAMTETGDVKQSLPVISQGGLFQRIRQSYSDGRGSVRALVINDGGRELVVDYKVIHGSRL	Penicillium sp. 'occitanis'
OQE19431.1	484	YKTYRILDLRDDGRLVAMTETGDVKQGLPVITQGGLFKRIRDAFADGRGSVRALVINDGGRELVVDFKVIHGSRL	Penicillium steckii
OQE12086.1	499	FKTYRILDLRDDNRLVAMTETGDVKQGISVITQGNLFKRIGDAFADGRGSVRALVINDGGRELVVDYKVIHGSRL	Penicillium vulpinum
PVI01506.1	555	FKQYRVLDIREDGRVVAMTETGDVKQGLPVLDQSNLLKRLTDSFDNGRGSIRILVINDDGLEMAVDYKVVHGSRL	Periconia macrospinosa
XP_007837300.1	453	IFKQYRVLDIQDGTVVAMTETGDVKTGVPVTDQSGLWSRLSKAFESGRGSVRVLVLNDGGRELVVDVKTIHASNL	Pestalotiopsis fici W106-1
PMD13452.1	465	VFKQYRVLDLQDGTVVAMTETGDVKQAIPVIDQSNLWSRLSEAFESGRGSVRVLVISDNGRELAVDMKVLHGSRL	Pezoloma ericae
XP_007913576.1	404	VFKQYRVLDLQDGSLVAMTETGDVKQSLPVIDQSNLWSRLSNAFESGRGSVRVLVVNDHGREMAVDMKVIHGSRL	Phaeoacremonium minimum UCRPA7
KKY14403.1	2875	VFKQYRILDLDDGCLTAMTETGDVKSGLPVIEQGGLYSKISRAFNDGRGSVRALVINDGGRELVVDYKVIHGSRL	Phaeomoniella chlamydospora
KUJ09411.1	513	VFKQYRVLDLQDGVVVAMTETGDVKQNLPVIDQSNLWGRLSEAFESGRGSVRVLVISDQGRELAVDMKTIHGSRL	Phialocephala scopiformis
KIW70621.1	218	FKQYRVLDIREDGQIVCMTETGDVKQGLPVVDQGGLFKRIERAFSDGRGSVRVLVINDGGRELIVDMKIIHGSRL	Phialophora americana
KPI41369.1	2022	FRQYRILDIREDGLLVCMTESGDVKQGIPVIDNNGLWSKIQREFEGGRGSIRALVINDGGRELVVDYKVIHGSRL	Phialophora attinorum
RZR66432.1	442	VFKQYRVLDMQGGHIVAMTETGDVKQSLPVIDQSNLWARLSSAFESGRGSVRVLVLNDGGRELAVDMKVIHGSRL	Pochonia chlamydosporia 123
XP_001907148.1	207	VFKQYRVLDMQDGAIVAMTETGDVKQNLPVIDQSSLWNRLQKAFESGRGSVRVLVVTDHGREMAVDMKVVHGSRL	Podospora anserina S mat+
VBB73245.1	207	VFKQYRVLDMQDGAIVAMTETGDVKQNLPVIDQSSLWNRLQKAFESGRGSVRVLVVTDHGREMAVDMKVVHGSRL	Podospora comata
PGG98396.1	463	YMTYRILDLRDDGRIVAMTESGDVKHGIKVVDQGNLFNRLSSAFNEGRGSVRALVINDGGRELVVDYKVIHGSRL	Polytolypa hystricis UAMH7299
KXT01346.1	512	FKQYRVLDIRDDGRVVAMTETGDVKQGLPVLDQSSLLQRLTDAFNNGRGSVRVLVISDEGRELAVDYKVVHGSRL	Pseudocercospora eumusae
EME84734.1	220	FKQYRVLDIRDDGHVVAMTETGDVKQGLPVLDQSSLLQRLTESFNNGRGSVRVLVISDEGRELAVDYKVVHGSRL	Pseudocercospora fijiensis CIRAD86
KXT16662.1	581	VFKQYRVLDIRDGRVVAMTETGDVKQGLPVLDQSSLLQRLTDAFNNGRGSVRVLVISDEGRELAVDYKVVHGSRL	Pseudocercospora musae
XP_024322154.1	398	VLKQYRVLDLNDGTVVAMTETGDVKQSLPVIDQSNLWVRLNDAFESGRGSVRVLVLNDHGRELAVDMKVIHGSRL	Pseudogymnoascus destructans
ELR04822.1	374	VLKQYRVLDLNDGTVVAMTETGDVKQSLPVIDQSNLWVRLNDAFESGRGSVRVLVLNDHGRELAVDMKVIHGSRL	Pseudogymnoascus destructans 20631-21
KFY70097.1	408	VLKQYRVLDLNDGTVVAMTETGDVKQSLPVIDQSNLWARLNDAFESGRGSVRVLVLNDHGRELAVDMKVIHGSRL	Pseudogymnoascus sp. VKM F-103
KFX86720.1	381	VLKQYRVLDLNDGTVVAMTETGDVKQSLPVIDQSNLWARLNDAFETGRGSVRVLVLNDHGRELAVDMKVIHGSRL	Pseudogymnoascus sp. VKM F-3557
KFY17881.1	531	VLKQYRVLDLNDGTVVAMTETGDVKQSLPVIDQSNLWARLNDAFESGRGSVRVLVLNDQGRELAVDMKVIHGSRL	Pseudogymnoascus sp. VKM F-3775
KFX89825.1	490	VLKQYRVLDLNDGTVVAMTETGDVKQSLPVIDQSNLWARLNDAFETGRGSVRVLVLNDHGRELAVDMKVIHGSRL	Pseudogymnoascus sp. VKM F-3808
KFY09043.1	389	VLKQYRVLDLNDGTVVAMTETGDVKQSLPVIDQSNLWARLNDAFETGRGSVRVLVLNDHGRELAVDMKVIHGSRL	Pseudogymnoascus sp. VKM F-4246
KFY22221.1	414	VLKQYRVLDLNDGTVVAMTETGDVKQSLPVIDQSNLWARLNDAFESGRGSVRVLVLNDQGRELAVDMKVIHGSRL	Pseudogymnoascus sp. VKM F-4281 (FW-2241)
KFY40411.1	389	VLKQYRVLDLNDGTVVAMTETGDVKQSLPVIDQSNLWARLNDAFETGRGSVRVLVLNDHGRELAVDMKVIHGSRL	Pseudogymnoascus sp. VKM F-4513 (FW-928)
KFY49003.1	381	VLKQYRVLDLNDGTVVAMTETGDVKQSLPVIDQSNLWARLNDAFETGRGSVRVLVLNDHGRELAVDMKVIHGSRL	Pseudogymnoascus sp. VKM F-4514 (FW-929)
KFY62671.1	410	VLKQYRVLDLNDGTVVAMTETGDVKQSLPVIDQSNLWARLNDAFESGRGSVRVLVLNDNGRELAVDMKVIHGSRL	Pseudogymnoascus sp. VKM F-4515 (FW-2607)
KFY51801.1	381	VLKQYRVLDLNDGTVVAMTETGDVKQSLPVIDQSNLWARLNDAFETGRGSVRVLVLNDHGRELAVDMKVIHGSRL	Pseudogymnoascus sp. VKM F-4516 (FW-969)
KFY99204.1	410	VLKQYRVLDLNDGTVVAMTETGDVKQSLPVIDQSNLWARLNDAFESGRGSVRVLVLNDNGRELAVDMKVIHGSRL	Pseudogymnoascus sp. VKM F-4517 (FW-2822)
KFY86866.1	416	VLKQYRVLDLNDGTVVAMTETGDVKQSLPVIDQSNLWARLNDAFESGRGSVRVLVLNDQGRELAVDMKVIHGSRL	Pseudogymnoascus sp. VKM F-4518 (FW-2643)
KFZ10967.1	408	VLKQYRVLDLNDGTVVAMTETGDVKQSLPVIDQSNLWARLNDAFESGRGSVRVLVLNDHGRELAVDMKVIHGSRL	Pseudogymnoascus sp. VKM F-4519 (FW-2642)
KFZ13875.1	416	VLKQYRVLDLNDGTVVAMTETGDVKQSLPVIDQSNLWARLNDAFESGRGSVRVLVLNDQGRELAVDMKVIHGSRL	Pseudogymnoascus sp. VKM F-4520 (FW-2644)
ORY60587.1	439	IFKQYRVLDMQDGMVIAMTETGDVKSGLPVIDQSGLWNRLNTAFESGRGSVRVLVLADNGRELVVDMKTVHGSRL	Pseudomassariella vexata
OSN12645.1	319	VFKQYRVLDMQDGSIVAMTETGDVKQNLPVIDQSSLWNRLQKAFESGRGSVRVLVVSDHGREMAVDMKVVHGSRL	Pseudomonas syringae pv. actinidiae
PWI70052.1	517	VFKQYRVLDMHDGRVVAMTETGDVKQGLAVIDQSNLWSRLHNAFESGRGSVRVLVLNDSGRELAVDMKVIHGSRL	Purpureocillium lilacinum
EFQ85141.1	751	FKQYRVLDIREDGRVVAMTESGDVKQGLPVLDQSGLHTRLSESFDNGRGSVRILVIEDDGMEMAVDYKVVHGSRL	Pyrenophora teres f. teres 0-1
PZD50597.1	519	FKQYRVLDIREDGRVVAMTESGDVKQGLPVLDQSGLHTRLSESFDNGRGSVRILVIEDDGMEMAVDYKVVHGSRL	Pyrenophora tritici-repentis
EDU41317.1	640	FKQYRVLDIREDGRVVAMTESGDVKQGLPVLDQSGLHTRLSESFDNGRGSVRILVIEDDGMEMAVDYKVVHGSRL	Pyrenophora tritici-repentis Pt-1C-BFP
AAK98783.1	181	VFKQYRVLDMQAGHIVAMTETGDVKQNLPVSEQSNLYERLQRAFESGRGSVRALVVSDNGRELVCDMAVLHGSRL	Pyricularia grisea
QBZ66073.1	523	VFKQYRVLDMQAGHIVAMTETGDVKQNLPVSEQSNLYERLQRAFESGRGSVRALVVSDNGRELVCDMAVLHGSRL	Pyricularia oryzae
XP_003721069.1	417	VFKQYRVLDMQAGHIVAMTETGDVKQNLPVSEQSNLYERLQRAFESGRGSVRALVVSDNGRELVCDMAVLHGSRL	Pyricularia oryzae 70-15
ELQ66617.1	469	VFKQYRVLDMQAGHIVAMTETGDVKQNLPVSEQSNLYERLQRAFESGRGSVRALVVSDNGRELVCDMAVLHGSRL	Pyricularia oryzae P131
ELQ36235.1	468	VFKQYRVLDMQAGHIVAMTETGDVKQNLPVSEQSNLYERLQRAFESGRGSVRALVVSDNGRELVCDMAVLHGSRL	Pyricularia oryzae Y34
XP_029745137.1	409	VFKQYRVLDMQAGHIVAMTETGDVKQNLPVSEQSNLYERLQRAFETGRGSVRALVVSDNGRELVCDMAVLHGSRL	Pyricularia pennisetigena
TLD22267.1	452	VFKQYRVLDMQAGHIVAMTETGDVKQNLPVSEQSNLYERLQRAFESGRGSVRALVVSDNGRELVCDMAVLHGSRL	Pyricularia sp. CBS 133598
XP_023915316.1	529	FKQYRVLDIREDGKVVAMTETGDVKQGLPVLDQSSLLQRLSDSFENGRGSVRVLVINDEGRELAVDYKVVHGSRL	Quercus suber
OQO06911.1	1151	FKQYRVLDIRDDGRVVAMTETGDVKQGLPVLDQSELLRRLTNSFNDGRGSVRVLVINDDGRELAVDYKVVHGSRL	Rachicladosporium antarcticum
OQO24737.1	845	FKQYRVLDIRDDGRVVAMTETGDVKQGLPVLDQSELLRRLTNSFNDGRGSVRVLVINDDGRELAVDYKVVHGSRL	Rachicladosporium sp. CCFEE 5018
CZT23982.1	223	FKQYRVLDIREDGRVVAMTETGDVKQGLPVLDQSSLLNRLTDSFNNGRGSVRVLVISDEGRELAVDYKVVHGSRL	Ramularia collo-cygni
XP_013330020.1	561	YKTYRVLDVRDDGRIVAMTETGDVKQGLPVVSQGHLFQRIREAYQDGRGSVRALVINDGGRELVVDYKVVHGARL	Rasamsonia emersonii CBS 393.64
XP_013276636.1	435	FKQYRVLDIRESGTIVCMTETGDVKQGLPVVDQDGLFNRIDRAFADGRGSVRVLVINDGGRELIVDMKIIHGSRL	Rhinocladiella mackenziei CBS 650.93
GAP88060.2	360	VFKQYRVLDIQNGSVTAMTESGDVKTGLPVIDQSGLYSRLTTAFQQGHGSVRVLVLNDHGSELVVDVKVVHGSRL	Rosellinia necatrix
KEZ39252.1	446	VFKQYRVLDIQDGAIVAMTETGDVKQDLPIIDQSNLWDRLQAAFDSGRGSVRVLVLNDGGRELGVDFKVVHGSRL	Scedosporium apiospermum
ESZ95231.1	525	VFKQYRVLDLQDQTVVAMTETGDVKQAVPVLDQSNLWTRLKEAFEGGRGSIRIMVVADGGREIAVDMKTVHGSRL	Sclerotinia borealis F-4128
XP_001595438.1	166	VFKQYRVLDLQDHSVVAMTETGDVKQAIPVLDQSNLWTRLKEAFEGGRGSIRIMVVADGGREIAVDMKTVHGSRL	Sclerotinia sclerotiorum 1980 UF-70
RFU29591.1	425	VFKQYRVLDMHDGSIVAMTETGDVKQAVGVIDQSNLWERLSEAFHGGRGSLRALVISDHGRELVVDMKLIHGSRL	Scytalidium lignicola
XP_028463172.1	207	VFKQYRVLDMADGRVVAMTETGDVKQGMPVIEQSNLWERLRRAFESGRGSVRVLVLDDGGRELAVDMKVIHGSRL	Sodiomyces alkalinus F11
XP_003352767.1	176	VFKQYRVLDMQDGSIVAMTETGDVKQNLPVIDQSSLWNRLQKAFESGRGSVRVLVVSDHGREMAVDMKVVHGSRL	Sordaria macrospora k-hell
CBF76981.1	177	VYKTYRILDIQEGTIVALTESGDVKSGIPVIPQGNLYQRIKDAFLEGRGSVRALVINDGGRELVVDYKIIHSSRL	Source:UniProtKB/Swiss-Prot;Acc:Q9P8K9	Aspergillus nidulans FGSC A4]
PNS18046.1	1416	FKQYRILDIGRDGRIVAMTETGDVKQALPVLDQSGLLNRIEDSFNNGRGSVRVLVINDEGRELVVDYKIVHGSRL	Sphaceloma murrayae
EMF13097.1	224	FKQYRVLDIRDDGAVVAMTETGDVKQGLPVLDQSNLLKRLQESFNDGRGSVRVLVINDDGRELAVDYKVVHGSRL	Sphaerulina musiva SO2202
KIH94628.1	418	VFKQYRVLDLQEGNVVAMTETGDVKQGLPVIDQSNLWARLLRAFESGRGSVRVLVVNDHGRELAVDMKVVHGASL	Sporothrix brasiliensis 5110
XP_016585377.1	606	VFKQYRVLDLQEGNVVAMTETGDVKQGLPVIDQSNLWARLLRAFESGRGSVRVLVVNDHGRELAVDMKVVHGASL	Sporothrix schenckii 1099-18
ERS99552.1	444	VFKQYRVLDLQEGNVVAMTETGDVKQGLPVIDQSNLWARLLRAFESGRGSVRVLVVNDHGRELAVDMKVVHGASL	Sporothrix schenckii ATCC 58251
KFA73800.1	497	VFKQYRVLDLQDGFVTAMTETGDVKQSLPVIDQSNLWSRLANAFESGRGSVRILVLNDGGRELAVDLKVIHGSRL	Stachybotrys chartarum IBT 40288
KFA48662.1	497	VFKQYRVLDLQDGFVTAMTETGDVKQSLPVIDQSNLWSRLANAFESGRGSVRILVLNDGGRELAVDLKVIHGSRL	Stachybotrys chartarum IBT 40293
KEY68754.1	497	VFKQYRVLDLQDGFVTAMTETGDVKQSLPVIDQSNLWSRLANAFESGRGSVRILVLNDGGRELAVDLKVIHGSRL	Stachybotrys chartarum IBT 7711
KFA62703.1	495	VFKQYRVLDLQDGFVTAMTETGDVKQSLPVIDQSNLWSRLANAFESGRGSVRILVLNDGGRELAVDLKVIHGSRL	Stachybotrys chlorohalonata IBT 40285
KNG50738.1	738	FKQYRVLDIREDGRVVAMTESGDVKQGLPVLDQSGLISRLTESFDNGRGSVRILVINDDGMEMAVDYKVVHGSRL	Stemphylium lycopersici
RAO68854.1	449	YKTYRVLDVHDDGFITAMTETGDVKQSLPVISQGGLFQRIRQAYSDGRGSVRALVINDGGRELVVDYKVIHGSRL	Talaromyces amestolkiae
XP_020121183.1	465	YKTYRVLDVHEDGFITAMTETGDVKQNLPVISQGHLFDRIRQSYSDGRGSVRALVINDGGRELVVDFKVIHGSRL	Talaromyces atroroseus
GAM36652.1	525	YKTYRVLDVHDDGFITAMTETGDVKQSLPVISQGGLFQRIRQSYSDGRGSVRALVINDGGRELVVDYKVIHGSRL	Talaromyces cellulolyticus
CRG87717.1	1992	YKTYRVLDIHDDGRITAMTETGDVKQSLPVVTQGSLFQRIRDAYSDGRGSVRALVINDGGRELVVDYKVIHGSRL	Talaromyces islandicus
XP_002147371.1	542	YKTYRVLDVHDDGFITAMTETGDVKQSLPVISQGGLFQRIRQAYSEGRGSVRALVINDGGRELVVDYKVIHGSRL	Talaromyces marneffei ATCC 18224
KFX41625.1	448	YKTYRVLDVHDDGFITAMTETGDVKQSLPVISQGGLFQRIRQAYSEGRGSVRALVINDGGRELVVDYKVIHGSRL	Talaromyces marneffei PM1
EED17512.1	449	YKTYRVLDVHDDGSITAMTETGDVKQSLPVVSQGGLLQRIRQAYSDGRGSVRALVINDGGHELVVDYKVIHGSRL	Talaromyces stipitatus ATCC 10500
KUL92079.1	453	YKTYRVLDVHDDGFITAMTETGDVKQSLPVISQGGLFQRIRQSYSDGRGSVRALVINDGGRELVVDYKVIHGSRL	Talaromyces verruculosus
XP_003659986.1	200	VFKQYRVLDMQDGHIVAMTETGDVKQNLPVIDQSNLWGRLKQAFETGRGSVRVLVVSDNGNEMAVDMKVVHGSRL	Thermothelomyces thermophilus ATCC 42464
XP_003651590.1	462	VFKQYRVLDMQDGTIVAMTETGDVKQNLPVIDQSNLWGRLQKAFESGRGSVRVLVVSDHGREMAVDMKVVHGSRL	Thermothielavioides terrestris NRRL 8126
KKA28581.1	341	VFKVYRVLDIQEGEITAMTETGDIKQGLPVIDQSNLYGRLRRAFAAGAGSVRVMVLNDEGNELAVDMKVVGGARL	Thielaviopsis punctulata
PNY25528.1	560	VFKQYRVLDLQDGIVVAMTETGDVKQGLSVIDQSNLWSRLSNAFESGRGSVRVLVLNDGGRELAVDMKVIHGSRL	Tolypocladium capitatum
KND89925.1	587	VFKQYRVLDLQDGIVVAMTETGDVKQGLSVIDQSNLWSRLSNAFESGRGSVRVLVLNDGGRELAVDMKVIHGSRL	Tolypocladium ophioglossoides CBS 100239
POR33279.1	400	VFKQYRVLDLQDGIVVAMTETGDVKQGLSVIDQSNLWSRLSNAFESGRGSVRVLVLNDGGRELAVDMKVIHGSRL	Tolypocladium paradoxum
CEJ93458.1	399	VFKQYRVLDMQDGHVVAMTESGDVKQRLPVVDQSNLWARLRNAFESGRGSVRALVLSDNGRELAVDMKVIHGSRL	Torrubiella hemipterigena
RFU72959.1	364	VFKQYRVLDMSDGYVTAMTETGDVKQGLSVIDQSNLWSRLQQAFESGRGSVRVLVLNDGGRELAVEMKVIHGSRL	Trichoderma arundinaceum
PTB36324.1	218	VFKQYRVLDMADGYVTAMTETGDVKQGLSVIDQSNLWSRLQQAFESGRGSVRVLVLNDGGRELAVEMKVIHGSRL	Trichoderma asperellum CBS 433.97
ADM36058.1	162	VFKQYRVLDMADGYVTAMTETGDVKQGLTVIDQSNLWSRLQQAFESGRGSVRVLVLNDGGRELAVEMRVIHGSRL	Trichoderma atroviride
XP_013945589.1	221	VFKQYRVLDMADGYVTAMTETGDVKQGLTVIDQSNLWSRLQQAFESGRGSVRVLVLNDGGRELAVEMRVIHGSRL	Trichoderma atroviride IMI 206040
XP_024404563.1	477	VFKQYRVLDMADGYVTAMTETGDVKQGLTVIDQSNLWSRLQQAFESGRGSVRVLVLNDGGRELAVEMRVIHGSRL	Trichoderma gamsii
OPB41649.1	369	VFKQYRVLDMADGFVTAMTETGDVKQGLSVIDQSNLWSRLQQAFESGRGSVRVLVLNDGGRELAVEMKVIHGSRL	Trichoderma guizhouense
AID16199.1	219	VFKQYRVLDMADGFVTAMTETGDVKQGLSVIDQSNLWSRLQQAFESGRGSVRVLVLNDGGRELAVEMKVIHGSRL	Trichoderma harzianum
PTB51548.1	223	VFKQYRVLDMADGFVTAMTETGDVKQGLSVIDQSNLWSRLQQAFESGRGSVRVLVLNDGGRELAVEMKVIHGSRL	Trichoderma harzianum CBS 226.95
ADM36059.1	219	VFKQYRVLDMADGFVTAMTETGDVKQGLSVIDQSNLWSRLQQAFESGRGSVRVLVLNDGGRELAVEMKVVHGSRL	Trichoderma koningii
PTB71985.1	223	VFKQYRVLDMADGYVTAMTETGDVKQGLKVIDQSNLWSRLQQAFESGRGSVRVLVLNDGGHELAVEMKVVHGSRL	Trichoderma longibrachiatum ATCC 18648
XP_006967461.1	224	VFKQYRVLDMADGYVTAMTETGDVKQGLKVIDQSNLWSRLQQAFESGRGSVRVLVLNDGGHELAVEMKVVHGSRL	Trichoderma reesei QM6a
ETS00104.1	161	VFKQYRVLDMADGYVTAMTETGDVKQGLKVIDQSNLWSRLQQAFESGRGSVRVLVLNDGGHELAVEMKVVHGSRL	Trichoderma reesei RUT C-30
XP_013951141.1	216	VFKQYRVLDMSDGFVTAMTETGDVKQGLSVIDQSNLWSRLQQAFESGRGSVRVLVLNDGGRELAVEMKVIHGSRL	Trichoderma virens Gv29-8
EFE33981.1	639	YKTYRVLDMRDDNRIVAMTETGDVKQGLRVVDQGNLFNRIADAFAEGRGSVRALVINDGGRELVVDYKVIHGSRL	Trichophyton benhamiae CBS 112371
EGE05403.1	486	YKTYRVLDMRDDNRIVAMTETGDVKQGLRVVDQGNLFNRIADAFAEGRGSVRALVINDGGRELVVDYKVIHGSRL	Trichophyton equinum CBS 127.97
EZF31742.1	172	YKTYRVLDMRDDNRIVAMTETGDVKQGLRVVDQGNLFNRIADAFAEGRGSVRALVINDGGRELVVDYKVIHGSRL	Trichophyton interdigitale H6
KDB24930.1	172	YKTYRVLDMRDDNRIVAMTETGDVKQGLRVVDQGNLFNRIADAFAEGRGSVRALVINDGGRELVVDYKVIHGSRL	Trichophyton interdigitale MR816
GBF60014.1	959	YKTYRVLDMRDDNRIVAMTETGDVKQGLRVVDQGNLFNRIADAFAEGRGSVRALVINDGGRELVVDYKVIHGSRL	Trichophyton mentagrophytes
KMQ43634.1	540	YKTYRVLDMRDDNRIVAMTETGDVKQGLRVVDQGNLFNRIADAFAEGRGSVRALVINDGGRELVVDYKVIHGSRL	Trichophyton rubrum
EZF41697.1	172	YKTYRVLDMRDDNRIVAMTETGDVKQGLRVVDQGNLFNRIADAFAEGRGSVRALVINDGGRELVVDYKVIHGSRL	Trichophyton rubrum CBS 100081
KFL61525.1	172	YKTYRVLDMRDDNRIVAMTETGDVKQGLRVVDQGNLFNRIADAFAEGRGSVRALVINDGGRELVVDYKVIHGSRL	Trichophyton rubrum CBS 118892
EZG16564.1	172	YKTYRVLDMRDDNRIVAMTETGDVKQGLRVVDQGNLFNRIADAFAEGRGSVRALVINDGGRELVVDYKVIHGSRL	Trichophyton rubrum CBS 202.88
EZF52392.1	172	YKTYRVLDMRDDNRIVAMTETGDVKQGLRVVDQGNLFNRIADAFAEGRGSVRALVINDGGRELVVDYKVIHGSRL	Trichophyton rubrum CBS 288.86
EZF62953.1	172	YKTYRVLDMRDDNRIVAMTETGDVKQGLRVVDQGNLFNRIADAFAEGRGSVRALVINDGGRELVVDYKVIHGSRL	Trichophyton rubrum CBS 289.86
EZG05813.1	172	YKTYRVLDMRDDNRIVAMTETGDVKQGLRVVDQGNLFNRIADAFAEGRGSVRALVINDGGRELVVDYKVIHGSRL	Trichophyton rubrum CBS 735.88
KDB33333.1	172	YKTYRVLDMRDDNRIVAMTETGDVKQGLRVVDQGNLFNRIADAFAEGRGSVRALVINDGGRELVVDYKVIHGSRL	Trichophyton rubrum D6
EZF84292.1	172	YKTYRVLDMRDDNRIVAMTETGDVKQGLRVVDQGNLFNRIADAFAEGRGSVRALVINDGGRELVVDYKVIHGSRL	Trichophyton rubrum MR1448
EZF94984.1	172	YKTYRVLDMRDDNRIVAMTETGDVKQGLRVVDQGNLFNRIADAFAEGRGSVRALVINDGGRELVVDYKVIHGSRL	Trichophyton rubrum MR1459
EZF22653.1	172	YKTYRVLDMRDDNRIVAMTETGDVKQGLRVVDQGNLFNRIADAFAEGRGSVRALVINDGGRELVVDYKVIHGSRL	Trichophyton rubrum MR850
EZF73449.1	172	YKTYRVLDMRDDNRIVAMTETGDVKQGLRVVDQGNLFNRIADAFAEGRGSVRALVINDGGRELVVDYKVIHGSRL	Trichophyton soudanense CBS 452.61
EGD92794.1	487	YKTYRVLDMRDDNRIVAMTETGDVKQGLRVVDQGNLFNRIADAFAEGRGSVRALVINDGGRELVVDYKVIHGSRL	Trichophyton tonsurans CBS 112818
XP_003017972.1	645	YKTYRVLDMRDDNRIVAMTETGDVKQGLRVVDQGNLFNRIADAFAEGRGSVRALVINDGGRELVVDYKVIHGSRL	Trichophyton verrucosum HKI 0517
EEP78876.1	540	YKTYRILDLREDGRLTAMTETGDIKQGIRVIDQGGLFNRISDAFADGKGSVRALVINDGGRELVVDYKVIHGSRL	Uncinocarpus reesii 1704
KUI63961.1	301	IMKQYRVLDLQDGHVVAMTETGDVKQALPVIDQSSLWERLQQAFDSGRGSVRVLVVNDHGREMAVDMKVLHGSSL	Valsa mali
KUI59875.1	390	IMKQYRVLDLQDGHVVAMTETGDVKQALPVIDQSSLWERLQQAFDSGRGSVRVLVVNDHGREMAVDMKVLHGSSL	Valsa mali var. pyri
ROV93838.1	185	ILKQYRVLDLQDGHIVAMTETGDVKQALPVIDQSSLWDRLQTAFESGRGSVRVLVVNDHGREMVVDMKVLHGSSL	Valsa malicola
ROV96686.1	180	VMKQYRVLDLQDGHIVAMTDTGDVKQALPVLDQSNLWERLQQAFESGRGSVRVMVVKDHGREMVVDMKVLHGASL	Valsa sordida
TLD36206.1	647	VFKQYRVLDIRDGRVVAMTETGDVKQGLPVIDQSDLLGRLSESFDNGRGSVRVLVINDGGKELAVDYKVVHGSRL	Venturia nashicola
RDL41689.1	527	VFKQYRVLDLQDHSVVAMTETGDVKQAVPVIDQSNLWGRLKDSFDSGRGSLRALVLSDHGNELVVDMKVIHGSRL	Venustampulla echinocandica
XP_016210402.1	234	FKQYRVLDIRDDGRVVAMTEGGDVKQGIPVLDQSNLLERITESFDSGRGAIRVLVINDAGRELVVDYKVVHGSRL	Verruconis gallopava
XP_003007617.1	131	VFKQYRVLDMHDGRIVAMTETGDVKPDLPVIDQSNLWSRLNTAFESGRGSVRVLVLNDRGRELAVDMKTIHGSRL	Verticillium alfalfae VaMs.102
RBQ74578.1	450	VFKQYRVLDMHDGRIVAMTETGDVKPDLPVIDQSNLWSRLNTAFECGRGSVRVLVLNDRGRELAVDMKTIHGSRL	Verticillium dahliae
XP_009656073.1	197	VFKQYRVLDMHDGRIVAMTETGDVKPDLPVIDQSNLWSRLNTAFECGRGSVRVLVLNDRGRELAVDMKTIHGSRL	Verticillium dahliae VdLs.17
CRK19327.1	215	VFKQYRVLDMHDGRIVAMTETGDVKPDLPVIDQSNLWCRLNTAFESGRGSVRVLVLNDRGRELAVDMKTIHGSRL	Verticillium longisporum
XP_028492034.1	443	VFKQYRVLDMHDGRIVAMTETGDVKPDLPVIDQSNLWSRLNTAFESGRGSVRVLVLNDRGRELAVDMKTIHGSRL	Verticillium nonalfalfae
TGJ82635.1	491	VFKQYRVLDIQNGSITAMTESGDVKTGLPVIDQSGLYSRLSSAFQKGHGSVRVLVLSDNGNELVVDVKVVHGSRL	Xylaria hypoxylon
KJX96426.1	1361	FKQYRVLDIREDGRVVAMTETGDVKQGLPVLDQSGLLSRLADSFNNGRGSVRVLVISDEGRELAVDYKVVHGSRL	Zymoseptoria brevis
XP_003854425.1	221	FKQYRVLDIREDGRVVAMTETGDVKQGLPVLDQSGLLSRLADSFNNGRGSVRVLVISDEGRELAVDYKVVHGSRL	Zymoseptoria tritici IPO323
SMY22531.1	412	FKQYRVLDIREDGRVVAMTETGDVKQGLPVLDQSGLLSRLADSFNNGRGSVRVLVISDEGRELAVDYKVVHGSRL	Zymoseptoria tritici ST99CH_1A5
SMR48650.1	412	FKQYRVLDIREDGRVVAMTETGDVKQGLPVLDQSGLLSRLADSFNNGRGSVRVLVISDEGRELAVDYKVVHGSRL	Zymoseptoria tritici ST99CH_1E4
SMR49833.1	412	FKQYRVLDIREDGRVVAMTETGDVKQGLPVLDQSGLLSRLADSFNNGRGSVRVLVISDEGRELAVDYKVVHGSRL	Zymoseptoria tritici ST99CH_3D1
